# Supplementary material for: Health related quality of life utility weights for economic evaluation through different stages of chronic kidney disease: a systematic literature review
Source: Health Qual Life Outcomes. 2020 Sep 21;18:310. doi: 10.1186/s12955-020-01559-x (PMC7507735; doi:10.1186/s12955-020-01559-x)
Supplement: Supplementary file 2 — Additional file 2. Grey Literature Search. Grey literature search results. [file 12955_2020_1559_MOESM2_ESM.xlsx]

## Sheet: Sheet1
Grey Literature Search
Record	Parent Study	Database	Acces Date	Search Terms	Decision	Explanation
Gorodetskaya I, Zenios S, McCulloch CE, Bostrom A, Hsu CY, Bindman AB, et al. Health-related quality of life and estimates of utility in chronic kidney disease. Kidney international. 2005;68(6):2801-8.	NICE. Tolvaptan for treating autosomal dominant polycistic kidney disease. Technology appraisal guidance. www.nice.org.uk/guidance/ta358: NICE; 2015. p. 48.	NICE	2019-08-29	Utilit*	Exclude	Duplicate
Lee AJ, Morgan CL, Conway P, Currie CJ. Characterisation and comparison of health-related quality of life for patients with renal failure. Current medical research and opinion. 2005;21(11):1777-83.	NICE. Tolvaptan for treating autosomal dominant polycistic kidney disease. Technology appraisal guidance. www.nice.org.uk/guidance/ta358: NICE; 2015. p. 48.	NICE	2019-08-29	Utilit*	Exclude	Duplicate
Dolan P. Modeling valuations for EuroQol health states. Medical care. 1997;35(11):1095-108.	NICE. Tolvaptan for treating autosomal dominant polycistic kidney disease. Technology appraisal guidance. www.nice.org.uk/guidance/ta358: NICE; 2015. p. 48.	NICE	2019-08-29	Utilit*	Exclude	Out of date range
Briggs AH, Parfrey PS, Khan N, Tseng S, Dehmel B, Kubo Y, et al. Analyzing Health-Related Quality of Life in the EVOLVE Trial: The Joint Impact of Treatment and Clinical Events. Medical decision making : an international journal of the Society for Medical Decision Making. 2016;36(8):965-72.	NICE. Etelcalcetide for treating secondary hyperparathyroidism. National Institute for health and care excellence appraisal consultation document. NICE: NICE; 2017. p. 24.	NICE	2019-08-29	Utilit*	Exclude	Duplicate
Gorodetskaya I, Zenios S, McCulloch CE, Bostrom A, Hsu CY, Bindman AB, et al. Health-related quality of life and estimates of utility in chronic kidney disease. Kidney international. 2005;68(6):2801-8.	CADTH. CDR Pharmacoeconomic Review Report for JINARC. CDATH; 2015.	CADTH	2019-08-30	Utilit*	Exclude	Duplicate
Laupacis A, Keown P, Pus N, Krueger H, Ferguson B, Wong C, et al. A study of the quality of life and cost-utility of renal transplantation. Kidney International. 1996;50(1):235-42.	CADTH. CDR Pharmacoeconomic Review Report for JINARC. CDATH; 2015.	CADTH	2019-08-30	Utilit*	Exclude	Out of date range
McFarlane PA, Bayoumi AM, Pierratos A, Redelmeier DA. The impact of home nocturnal hemodialysis on end-stage renal disease therapies: a decision analysis. Kidney international. 2006;69(5):798-805.	CADTH. CDR Pharmacoeconomic Review Report for JINARC. CDATH; 2015.	CADTH	2019-08-30	Utilit*	Exclude	No utilities
Dixon J, Borden P, Kaneko TM, Schoolwerth AC. Multidisciplinary CKD care enhances outcomes at dialysis initiation. Nephrology nursing journal : journal of the American Nephrology Nurses' Association. 2011;38(2):165-71.	CADTH. CDR Pharmacoeconomic Review Report for JINARC. CDATH; 2015.	CADTH	2019-08-30	Utilit*	Exclude	Not CKD population
Konstam MA, Gheorghiade M, Burnett JC, Jr., Grinfeld L, Maggioni AP, Swedberg K, et al. Effects of oral tolvaptan in patients hospitalized for worsening heart failure: the EVEREST Outcome Trial. Jama. 2007;297(12):1319-31.	CADTH. Final CDEC Recommendation. CADTH.ca; 2013.	CDEC	2019-08-30	Utilit*	Exclude	Not CKD population, no utilities
Lee AJ, Morgan CL, Conway P, Currie CJ. Characterisation and comparison of health-related quality of life for patients with renal failure. Current medical research and opinion. 2005;21(11):1777-83.	Wyld M, Morton RL, Hayen A, Howard K, Webster AC. A systematic review and meta-analysis of utility-based quality of life in chronic kidney disease treatments. PLoS medicine. 2012;9(9):e1001307.	PubMed	2019-09-04	Utilit*	Exclude	Duplicate
Manns BJ, Walsh MW, Culleton BF, Hemmelgarn B, Tonelli M, Schorr M, et al. Nocturnal hemodialysis does not improve overall measures of quality of life compared to conventional hemodialysis. Kidney international. 2009;75(5):542-9.	Wyld M, Morton RL, Hayen A, Howard K, Webster AC. A systematic review and meta-analysis of utility-based quality of life in chronic kidney disease treatments. PLoS medicine. 2012;9(9):e1001307.	PubMed	2019-09-04	Utilit*	Exclude	Duplicate
Manns B, Johnson JA, Taub K, Mortis G, Ghali WA, Donaldson C. Quality of life in patients treated with hemodialysis or peritoneal dialysis: what are the important determinants? Clinical nephrology. 2003;60(5):341-51.	Wyld M, Morton RL, Hayen A, Howard K, Webster AC. A systematic review and meta-analysis of utility-based quality of life in chronic kidney disease treatments. PLoS medicine. 2012;9(9):e1001307.	PubMed	2019-09-04	Utilit*	Exclude	Duplicate
Manns BJ, Johnson JA, Taub K, Mortis G, Ghali WA, Donaldson C. Dialysis adequacy and health related quality of life in hemodialysis patients. ASAIO journal (American Society for Artificial Internal Organs : 1992). 2002;48(5):565-9.	Wyld M, Morton RL, Hayen A, Howard K, Webster AC. A systematic review and meta-analysis of utility-based quality of life in chronic kidney disease treatments. PLoS medicine. 2012;9(9):e1001307.	PubMed	2019-09-04	Utilit*	Exclude	Duplicate
Roderick P, Nicholson T, Armitage A, Mehta R, Mullee M, Gerard K, et al. An evaluation of the costs, effectiveness and quality of renal replacement therapy provision in renal satellite units in England and Wales. Health technology assessment (Winchester, England). 2005;9(24):1-178.	Gibbons E, Fitzpatrick R. A structured review of patient-reported outcome measures for adults with chronic kidney disease. Report to the Department of Health and NHS Kidney Care, 2010. phi.uhce.ox.ac.uk: University of Oxford; 2010. p. 44.	PROM Group	2019-08-30	Utilit*	Exclude	No utilities reported
Davison SN, Jhangri GS, Feeny DH. Evidence on the construct validity of the Health Utilities Index Mark 2 and Mark 3 in patients with chronic kidney disease. Quality of life research : an international journal of quality of life aspects of treatment, care and rehabilitation. 2008;17(6):933-42.	Gibbons E, Fitzpatrick R. A structured review of patient-reported outcome measures for adults with chronic kidney disease. Report to the Department of Health and NHS Kidney Care, 2010. phi.uhce.ox.ac.uk: University of Oxford; 2010. p. 44.	PROM Group	2019-08-30	Utilit*	Exclude	Duplicate
Davison SN, Mayo PR. Pain management in chronic kidney disease: the pharmacokinetics and pharmacodynamics of hydromorphone and hydromorphone-3-glucuronide in hemodialysis patients. J Opioid Manag. 2008;4(6):335-6, 9-44.	Gibbons E, Fitzpatrick R. A structured review of patient-reported outcome measures for adults with chronic kidney disease. Report to the Department of Health and NHS Kidney Care, 2010. phi.uhce.ox.ac.uk: University of Oxford; 2010. p. 44.	PROM Group	2019-08-30	Utilit*	Exclude	Duplicate
Davison SN, Jhangri GS, Feeny DH. Comparing the Health Utilities Index Mark 3 (HUI3) with the Short Form-36 preference-based SF-6D in chronic kidney disease. Value in health : the journal of the International Society for Pharmacoeconomics and Outcomes Research. 2009;12(2):340-5.	Gibbons E, Fitzpatrick R. A structured review of patient-reported outcome measures for adults with chronic kidney disease. Report to the Department of Health and NHS Kidney Care, 2010. phi.uhce.ox.ac.uk: University of Oxford; 2010. p. 44.	PROM Group	2019-08-30	Utilit*	Exclude	Duplicate
Boersma C, et al. Screen-and-treat strategies for albuminuria to prevent cardiovascular and renal disease: cost-effectiveness of nationwide and targeted interventions based on analysis of cohort data from the Netherlands. Clin Ther. 2010;32(6):1103–1121.	Sugrue DM, Ward T, Rai S, McEwan P, van Haalen HGM. Economic Modelling of Chronic Kidney Disease: A Systematic Literature Review to Inform Conceptual Model Design. PharmacoEconomics. 2019;37(12):1451-68.	NICE	2019-09-11	Utilit*	Exclude	Netherlands
Boulware LE, et al. Screening for proteinuria in US adults: a cost-effectiveness analysis. Jama. 2003;290(23):3101–3114.	Sugrue DM, Ward T, Rai S, McEwan P, van Haalen HGM. Economic Modelling of Chronic Kidney Disease: A Systematic Literature Review to Inform Conceptual Model Design. PharmacoEconomics. 2019;37(12):1451-68.	NICE	2019-09-11	Utilit*	Exclude	Not AE of interest
Elbasha E, et al. Cost-effectiveness of elbasvir/grazoprevir use in treatment-naive and treatment-experienced patients with hepatitis C virus genotype 1 infection and chronic kidney disease in the United States. J Viral Hepat. 2017;24(4):268–279.	Sugrue DM, Ward T, Rai S, McEwan P, van Haalen HGM. Economic Modelling of Chronic Kidney Disease: A Systematic Literature Review to Inform Conceptual Model Design. PharmacoEconomics. 2019;37(12):1451-68.	NICE	2019-09-11	Utilit*	Exclude	Duplicate
Erickson KF, et al. Cost-effectiveness of statins for primary cardiovascular prevention in chronic kidney disease. J Am Coll Cardiol. 2013;61(12):1250–1258	Sugrue DM, Ward T, Rai S, McEwan P, van Haalen HGM. Economic Modelling of Chronic Kidney Disease: A Systematic Literature Review to Inform Conceptual Model Design. PharmacoEconomics. 2019;37(12):1451-68.	NICE	2019-09-11	Utilit*	Exclude	Duplicate
Ferguson TW, et al. Screening for chronic kidney disease in Canadian indigenous peoples is cost-effective. Kidney Int. 2017;92(1):192–200.	Sugrue DM, Ward T, Rai S, McEwan P, van Haalen HGM. Economic Modelling of Chronic Kidney Disease: A Systematic Literature Review to Inform Conceptual Model Design. PharmacoEconomics. 2019;37(12):1451-68.	NICE	2019-09-11	Utilit*	Exclude	Duplicate
Levy AR, et al. An epidemiologic model to project the impact of changes in glomerular filtration rate on quality of life and survival among persons with chronic kidney disease. Int J Nephrol Renovasc Dis. 2014;7:271–280.	Sugrue DM, Ward T, Rai S, McEwan P, van Haalen HGM. Economic Modelling of Chronic Kidney Disease: A Systematic Literature Review to Inform Conceptual Model Design. PharmacoEconomics. 2019;37(12):1451-68.	NICE	2019-09-11	Utilit*	Exclude	Duplicate
Nuijten M, et al. Cost effectiveness of paricalcitol versus a non-selective vitamin D receptor activator for secondary hyperparathyroidism in the UK: a chronic kidney disease markov model. Clin Drug Investig. 2010;30(8):545–557.	Sugrue DM, Ward T, Rai S, McEwan P, van Haalen HGM. Economic Modelling of Chronic Kidney Disease: A Systematic Literature Review to Inform Conceptual Model Design. PharmacoEconomics. 2019;37(12):1451-68.	NICE	2019-09-11	Utilit*	Exclude	Duplicate
Nuijten M, et al. Chronic kidney disease Markov model comparing paricalcitol to calcitriol for secondary hyperparathyroidism: a US perspective. Curr Med Res Opin. 2009;25(5):1221–1234.	Sugrue DM, Ward T, Rai S, McEwan P, van Haalen HGM. Economic Modelling of Chronic Kidney Disease: A Systematic Literature Review to Inform Conceptual Model Design. PharmacoEconomics. 2019;37(12):1451-68.	NICE	2019-09-11	Utilit*	Exclude	Duplicate
Orlando LA, et al. The chronic kidney disease model: a general purpose model of disease progression and treatment. BMC Med Inform Decis Mak. 2011;11(1):41.	Sugrue DM, Ward T, Rai S, McEwan P, van Haalen HGM. Economic Modelling of Chronic Kidney Disease: A Systematic Literature Review to Inform Conceptual Model Design. PharmacoEconomics. 2019;37(12):1451-68.	NICE	2019-09-11	Utilit*	Exclude	Duplicate
Schlackow, I., et al., A policy model of cardiovascular disease in moderate-to-advanced chronic kidney disease. Heart. 2017: p. heartjnl-2016-310970.	Sugrue DM, Ward T, Rai S, McEwan P, van Haalen HGM. Economic Modelling of Chronic Kidney Disease: A Systematic Literature Review to Inform Conceptual Model Design. PharmacoEconomics. 2019;37(12):1451-68.	NICE	2019-09-11	Utilit*	Exclude	Duplicate
Okubo R, et al. Cost-effectiveness of obstructive sleep apnea screening for patients with diabetes or chronic kidney disease. Sleep Breath. 2015;19(3):1081–1092.	Sugrue DM, Ward T, Rai S, McEwan P, van Haalen HGM. Economic Modelling of Chronic Kidney Disease: A Systematic Literature Review to Inform Conceptual Model Design. PharmacoEconomics. 2019;37(12):1451-68.	NICE	2019-09-11	Utilit*	Exclude	Duplicate
Howard K, et al. Cost-effectiveness of screening and optimal management for diabetes, hypertension, and chronic kidney disease: a modeled analysis. Value Health. 2010;13(2):196–208.	Sugrue DM, Ward T, Rai S, McEwan P, van Haalen HGM. Economic Modelling of Chronic Kidney Disease: A Systematic Literature Review to Inform Conceptual Model Design. PharmacoEconomics. 2019;37(12):1451-68.	NICE	2019-09-11	Utilit*	Exclude	Duplicate
Ferguson TW, et al. Screening for chronic kidney disease in Canadian indigenous peoples is cost-effective. Kidney Int. 2017;92(1):192–200.	Sugrue DM, Ward T, Rai S, McEwan P, van Haalen HGM. Economic Modelling of Chronic Kidney Disease: A Systematic Literature Review to Inform Conceptual Model Design. PharmacoEconomics. 2019;37(12):1451-68.	NICE	2019-09-11	Utilit*	Exclude	Duplicate
Palmer AJ, et al. The CORE Diabetes Model: projecting long-term clinical outcomes, costs and costeffectiveness of interventions in diabetes mellitus (types 1 and 2) to support clinical and reimbursement decision-making. Curr Med Res Opin. 2004;20(sup1):S5–S26.	Sugrue DM, Ward T, Rai S, McEwan P, van Haalen HGM. Economic Modelling of Chronic Kidney Disease: A Systematic Literature Review to Inform Conceptual Model Design. PharmacoEconomics. 2019;37(12):1451-68.	NICE	2019-09-11	Utilit*	Exclude	Utilites from unspecified source
Palmer AJ, et al. Cost-effectiveness of early irbesartan treatment versus control (standard antihypertensive medications excluding ACE inhibitors, other angiotensin-2 receptor antagonists, and dihydropyridine calcium channel blockers) or late irbesartan treatment in patients with type 2 diabetes, hypertension, and renal disease. Diabetes Care. 2004;27(8):1897–1903.	Sugrue DM, Ward T, Rai S, McEwan P, van Haalen HGM. Economic Modelling of Chronic Kidney Disease: A Systematic Literature Review to Inform Conceptual Model Design. PharmacoEconomics. 2019;37(12):1451-68.	NICE	2019-09-11	Utilit*	Exclude	No utilities reported
Bagust A, et al. An economic model of the long-term health care burden of type II diabetes. Diabetologia. 2001;44(12):2140–2155.	Sugrue DM, Ward T, Rai S, McEwan P, van Haalen HGM. Economic Modelling of Chronic Kidney Disease: A Systematic Literature Review to Inform Conceptual Model Design. PharmacoEconomics. 2019;37(12):1451-68.	NICE	2019-09-11	Utilit*	Exclude	No utilities reported
Airoldi M, et al. Requisite models for strategic commissioning: the example of type 1 diabetes. Health Care Manag Sci. 2008;11(2):89–110.	Sugrue DM, Ward T, Rai S, McEwan P, van Haalen HGM. Economic Modelling of Chronic Kidney Disease: A Systematic Literature Review to Inform Conceptual Model Design. PharmacoEconomics. 2019;37(12):1451-68.	NICE	2019-09-12	Utilit*	Exclude	Weights derived from other studies
Golan L, Birkmeyer JD, Welch HG. The cost-effectiveness of treating all patients with type 2 diabetes with angiotensin-converting enzyme inhibitors. Ann Intern Med. 1999;131(9):660–667.	Sugrue DM, Ward T, Rai S, McEwan P, van Haalen HGM. Economic Modelling of Chronic Kidney Disease: A Systematic Literature Review to Inform Conceptual Model Design. PharmacoEconomics. 2019;37(12):1451-68.	NICE	2019-09-12	Utilit*	Exclude	Duplicate
Rodby RA, et al. An economic analysis of captopril in the treatment of diabetic nephropathy. Diabetes Care. 1996;19(10):1051–1061.	Sugrue DM, Ward T, Rai S, McEwan P, van Haalen HGM. Economic Modelling of Chronic Kidney Disease: A Systematic Literature Review to Inform Conceptual Model Design. PharmacoEconomics. 2019;37(12):1451-68.	NICE	2019-09-12	Utilit*	Exclude	Out of date range
Adarkwah C, Gandjour A. Cost-effectiveness of angiotensin-converting enzyme inhibitors in nondiabetic advanced renal disease (Structured abstract) Expert Rev Pharmacoecon Outcomes Res. 2011;11(2):215–223.	Sugrue DM, Ward T, Rai S, McEwan P, van Haalen HGM. Economic Modelling of Chronic Kidney Disease: A Systematic Literature Review to Inform Conceptual Model Design. PharmacoEconomics. 2019;37(12):1451-68.	NICE	2019-09-12	Utilit*	Exclude	Duplicate
Hayashino Y, et al. Cost-effectiveness of administering oral adsorbent AST-120 to patients with diabetes and advance-stage chronic kidney disease. Diabetes Res Clin Pract. 2010;90(2):154–159.	Sugrue DM, Ward T, Rai S, McEwan P, van Haalen HGM. Economic Modelling of Chronic Kidney Disease: A Systematic Literature Review to Inform Conceptual Model Design. PharmacoEconomics. 2019;37(12):1451-68.	NICE	2019-09-12	Utilit*	Exclude	Duplicate
Campbell HM, et al. Pharmacoeconomic analysis of angiotensin-converting enzyme inhibitors in type 2 diabetes: a Markov model. Ann Pharmacother. 2007;41(7–8):1101–1110.	Sugrue DM, Ward T, Rai S, McEwan P, van Haalen HGM. Economic Modelling of Chronic Kidney Disease: A Systematic Literature Review to Inform Conceptual Model Design. PharmacoEconomics. 2019;37(12):1451-68.	NICE	2019-09-12	Utilit*	Exclude	No utilities reported
Hoerger TJ, et al. A health policy model of CKD: 1. Model construction, assumptions, and validation of health consequences. Am J Kidney Dis. 2010;55(3):452–462.	Sugrue DM, Ward T, Rai S, McEwan P, van Haalen HGM. Economic Modelling of Chronic Kidney Disease: A Systematic Literature Review to Inform Conceptual Model Design. PharmacoEconomics. 2019;37(12):1451-68.	NICE	2019-09-12	Utilit*	Exclude	No utilities reported
McQueen RB, et al. Cost-effectiveness of continuous glucose monitoring and intensive insulin therapy for type 1 diabetes. Cost Effect Resour Allocat. 2011;9(1):13.	Sugrue DM, Ward T, Rai S, McEwan P, van Haalen HGM. Economic Modelling of Chronic Kidney Disease: A Systematic Literature Review to Inform Conceptual Model Design. PharmacoEconomics. 2019;37(12):1451-68.	NICE	2019-09-12	Utilit*	Exclude	Weights are from Sullivan et al.
Sullivan PW, Ghushchyan V. Preference-Based EQ-5D Index Scores for Chronic Conditions in the United States. Medical Decision Making. 2006;26:410–420. doi: 10.1177/0272989X06290495.	McQueen RB, et al. Cost-effectiveness of continuous glucose monitoring and intensive insulin therapy for type 1 diabetes. Cost Effect Resour Allocat. 2011;9(1):13.	NICE	2019-09-18	Utilit*	Exclude	Disutilities for MI and UTI; Not a CKD representative population
Nagy B, et al. Cost-effectiveness of a risk-based secondary screening programme of type 2 diabetes. Diabetes/Metab Res Rev. 2016;32(7):710–729.	Sugrue DM, Ward T, Rai S, McEwan P, van Haalen HGM. Economic Modelling of Chronic Kidney Disease: A Systematic Literature Review to Inform Conceptual Model Design. PharmacoEconomics. 2019;37(12):1451-68.	NICE	2019-09-12	Utilit*	Exclude	Based on Hungarian utilities
Palmer A, et al. The cost-effectiveness of different management strategies for type I diabetes: a Swiss perspective. Diabetologia. 2000;43(1):13–26.	Sugrue DM, Ward T, Rai S, McEwan P, van Haalen HGM. Economic Modelling of Chronic Kidney Disease: A Systematic Literature Review to Inform Conceptual Model Design. PharmacoEconomics. 2019;37(12):1451-68.	NICE	2019-09-12	Utilit*	Exclude	No utilities reported
Rodby RA, et al. The cost-effectiveness of irbesartan in the treatment of hypertensive patients with type 2 diabetic nephropathy. Clin Ther. 2003;25(7):2102–2119.	Sugrue DM, Ward T, Rai S, McEwan P, van Haalen HGM. Economic Modelling of Chronic Kidney Disease: A Systematic Literature Review to Inform Conceptual Model Design. PharmacoEconomics. 2019;37(12):1451-68.	NICE	2019-09-12	Utilit*	Exclude	No utilities reported
The CDC Diabetes Cost-effectiveness Group Cost-effectiveness of intensive glycemic control, intensified hypertension control, and serum cholesterol level reduction for type 2 diabetes. Jama. 2002;287(19):2542–2551.	Sugrue DM, Ward T, Rai S, McEwan P, van Haalen HGM. Economic Modelling of Chronic Kidney Disease: A Systematic Literature Review to Inform Conceptual Model Design. PharmacoEconomics. 2019;37(12):1451-68.	NICE	2019-09-12	Utilit*	Exclude	Utilities from literature
Thokala P, et al. Assessing the cost-effectiveness of type 1 diabetes interventions: the Sheffield Type 1 Diabetes Policy Model. Diabet Med. 2014;31(4):477–486	Sugrue DM, Ward T, Rai S, McEwan P, van Haalen HGM. Economic Modelling of Chronic Kidney Disease: A Systematic Literature Review to Inform Conceptual Model Design. PharmacoEconomics. 2019;37(12):1451-68.	NICE	2019-09-12	Utilit*	Exclude	Utilities from Coffey - not generic HRQOL test
Sakthong P, et al. Cost-effectiveness of using angiotensin-converting enzyme inhibitors to slow nephropathy in normotensive patients with diabetes type II and microalbuminuria. Nephrology. 2001;6(2):71–77.	Sugrue DM, Ward T, Rai S, McEwan P, van Haalen HGM. Economic Modelling of Chronic Kidney Disease: A Systematic Literature Review to Inform Conceptual Model Design. PharmacoEconomics. 2019;37(12):1451-68.	NICE	2019-09-12	Utilit*	Exclude	Thailand
Shearer A, et al. Cost-effectiveness of flexible intensive insulin management to enable dietary freedom in people with type 1 diabetes in the UK. Diabet Med. 2004;21(5):460–467.	Sugrue DM, Ward T, Rai S, McEwan P, van Haalen HGM. Economic Modelling of Chronic Kidney Disease: A Systematic Literature Review to Inform Conceptual Model Design. PharmacoEconomics. 2019;37(12):1451-68.	NICE	2019-09-12	Utilit*	Exclude	Utilities from literature
Smith DG, et al. Markov modeling analysis of health and economic outcomes of therapy with valsartan versus amlodipine in patients with type 2 diabetes and microalbuminuria. J Manag Care Pharm. 2004;10(1):26–32.	Sugrue DM, Ward T, Rai S, McEwan P, van Haalen HGM. Economic Modelling of Chronic Kidney Disease: A Systematic Literature Review to Inform Conceptual Model Design. PharmacoEconomics. 2019;37(12):1451-68.	NICE	2019-09-12	Utilit*	Exclude	Utilities based on other literature
Srisubat A, et al. Cost-effectiveness of annual microalbuminuria screening in Thai diabetics. Asian Biomed. 2014;8(3):371–379.	Sugrue DM, Ward T, Rai S, McEwan P, van Haalen HGM. Economic Modelling of Chronic Kidney Disease: A Systematic Literature Review to Inform Conceptual Model Design. PharmacoEconomics. 2019;37(12):1451-68.	NICE	2019-09-12	Utilit*	Exclude	Duplicate
Steen Carlsson K, Persson U. Cost-effectiveness of add-on treatments to metformin in a Swedish setting: liraglutide vs sulphonylurea or sitagliptin. J Med Econ. 2014;17(9):658–669.	Sugrue DM, Ward T, Rai S, McEwan P, van Haalen HGM. Economic Modelling of Chronic Kidney Disease: A Systematic Literature Review to Inform Conceptual Model Design. PharmacoEconomics. 2019;37(12):1451-68.	NICE	2019-09-12	Utilit*	Exclude	Sweden
Grima DT, Thompson MF, Sauriol L. Modelling cost effectiveness of insulin glargine for the treatment of type 1 and 2 diabetes in Canada. Pharmacoeconomics. 2007;25(3):253–266.	Sugrue DM, Ward T, Rai S, McEwan P, van Haalen HGM. Economic Modelling of Chronic Kidney Disease: A Systematic Literature Review to Inform Conceptual Model Design. PharmacoEconomics. 2019;37(12):1451-68.	NICE	2019-09-12	Utilit*	Exclude	Utilities based on other literature
Kiberd BA. A patient centered approach to the treatment of renal vascular disease to prevent end stage renal failure. Geriatr Nephrol Urol. 1997;7(2):61–66.	Sugrue DM, Ward T, Rai S, McEwan P, van Haalen HGM. Economic Modelling of Chronic Kidney Disease: A Systematic Literature Review to Inform Conceptual Model Design. PharmacoEconomics. 2019;37(12):1451-68.	NICE	2019-09-12	Utilit*	Exclude	Out of date range
van Os N, et al. Diabetes nephropathy in the Netherlands: a cost effectiveness analysis of national clinical guidelines. Health Policy. 2000;51(3):135–147.	Sugrue DM, Ward T, Rai S, McEwan P, van Haalen HGM. Economic Modelling of Chronic Kidney Disease: A Systematic Literature Review to Inform Conceptual Model Design. PharmacoEconomics. 2019;37(12):1451-68.	NICE	2019-09-12	Utilit*	Exclude	Netherlands
Zhou H, et al. A computer simulation model of diabetes progression, quality of life, and cost. Diabetes Care. 2005;28(12):2856–2863.	Sugrue DM, Ward T, Rai S, McEwan P, van Haalen HGM. Economic Modelling of Chronic Kidney Disease: A Systematic Literature Review to Inform Conceptual Model Design. PharmacoEconomics. 2019;37(12):1451-68.	NICE	2019-09-12	Utilit*	Exclude	Utilities from QWAB
Bertram M, et al. Assessing the cost-effectiveness of drug and lifestyle intervention following opportunistic screening for pre-diabetes in primary care. Diabetologia. 2010;53(5):875–881.	Sugrue DM, Ward T, Rai S, McEwan P, van Haalen HGM. Economic Modelling of Chronic Kidney Disease: A Systematic Literature Review to Inform Conceptual Model Design. PharmacoEconomics. 2019;37(12):1451-68.	NICE	2019-09-12	Utilit*	Exclude	No utilities reported
National Institute for Health and Care Excellence. Technology appraisal guidance [TA336]: Empagliflozin in combination therapy for treating type 2 diabetes. 2015 [cited 03/04/2018 03/04/2018].	Sugrue DM, Ward T, Rai S, McEwan P, van Haalen HGM. Economic Modelling of Chronic Kidney Disease: A Systematic Literature Review to Inform Conceptual Model Design. PharmacoEconomics. 2019;37(12):1451-68.	NICE	2019-09-12	Utilit*	Exclude	No utilities reported
Brown JB, et al. The global diabetes model: user friendly version 30. Diabetes Res Clin Pract. 2000;50:S15–S46.	Sugrue DM, Ward T, Rai S, McEwan P, van Haalen HGM. Economic Modelling of Chronic Kidney Disease: A Systematic Literature Review to Inform Conceptual Model Design. PharmacoEconomics. 2019;37(12):1451-68.	NICE	2019-09-12	Utilit*	Exclude	No useful utilities
Brown JB, et al. The global diabetes model: user friendly version 30. Diabetes Res Clin Pract. 2000;50:S15–S46.	Sugrue DM, Ward T, Rai S, McEwan P, van Haalen HGM. Economic Modelling of Chronic Kidney Disease: A Systematic Literature Review to Inform Conceptual Model Design. PharmacoEconomics. 2019;37(12):1451-68.	NICE	2019-09-12	Utilit*	Exclude	No utilities reported
McEwan P, et al. The health economic value of changes in glycaemic control, weight and rates of hypoglycaemia in type 1 diabetes mellitus. PLoS One. 2016;11(9):e0162441.	Sugrue DM, Ward T, Rai S, McEwan P, van Haalen HGM. Economic Modelling of Chronic Kidney Disease: A Systematic Literature Review to Inform Conceptual Model Design. PharmacoEconomics. 2019;37(12):1451-68.	NICE	2019-09-12	Utilit*	Exclude	Utilities from literature
McEwan P, et al. The health economic value of changes in glycaemic control, weight and rates of hypoglycaemia in type 1 diabetes mellitus. PLoS One. 2016;11(9):e0162441.	Sugrue DM, Ward T, Rai S, McEwan P, van Haalen HGM. Economic Modelling of Chronic Kidney Disease: A Systematic Literature Review to Inform Conceptual Model Design. PharmacoEconomics. 2019;37(12):1451-68.	NICE	2019-09-12	Utilit*	Exclude	No utilities reported
Hayes A, et al. UKPDS outcomes model 2: a new version of a model to simulate lifetime health outcomes of patients with type 2 diabetes mellitus using data from the 30 year United Kingdom Prospective Diabetes Study: UKPDS 82. Diabetologia. 2013;56(9):1925–1933.	Sugrue DM, Ward T, Rai S, McEwan P, van Haalen HGM. Economic Modelling of Chronic Kidney Disease: A Systematic Literature Review to Inform Conceptual Model Design. PharmacoEconomics. 2019;37(12):1451-68.	NICE	2019-09-12	Utilit*	Exclude	No utilities reported
McEwan P, et al. Evaluation of the costs and outcomes from changes in risk factors in type 2 diabetes using the Cardiff stochastic simulation cost-utility model (DiabForecaster) Curr Med Res Opin. 2006;22(1):121–129.	Sugrue DM, Ward T, Rai S, McEwan P, van Haalen HGM. Economic Modelling of Chronic Kidney Disease: A Systematic Literature Review to Inform Conceptual Model Design. PharmacoEconomics. 2019;37(12):1451-68.	NICE	2019-09-12	Utilit*	Exclude	No new utility data
Clarke P, et al. A model to estimate the lifetime health outcomes of patients with type 2 diabetes: the United Kingdom Prospective Diabetes Study (UKPDS) Outcomes Model (UKPDS no. 68) Diabetologia. 2004;47(10):1747–1759.	Sugrue DM, Ward T, Rai S, McEwan P, van Haalen HGM. Economic Modelling of Chronic Kidney Disease: A Systematic Literature Review to Inform Conceptual Model Design. PharmacoEconomics. 2019;37(12):1451-68.	NICE	2019-09-12	Utilit*	Exclude	Utilities for amputation, MI, IHD, stroke, and HF; Not a CKD representative population
McEwan P, et al. Evaluation of the cost-effectiveness of insulin glargine versus NPH insulin for the treatment of type 1 diabetes in the UK. Curr Med Res Opin. 2007;23(sup1):S7–S19.	Sugrue DM, Ward T, Rai S, McEwan P, van Haalen HGM. Economic Modelling of Chronic Kidney Disease: A Systematic Literature Review to Inform Conceptual Model Design. PharmacoEconomics. 2019;37(12):1451-68.	NICE	2019-09-12	Utilit*	Exclude	No new utility data
The Diabetes Control and Complications Trial Research Group Lifetime benefits and costs of intensive therapy as practiced in the Diabetes Control and Complications Trial. Jama. 1996;276:1409–1415.	Sugrue DM, Ward T, Rai S, McEwan P, van Haalen HGM. Economic Modelling of Chronic Kidney Disease: A Systematic Literature Review to Inform Conceptual Model Design. PharmacoEconomics. 2019;37(12):1451-68.	NICE	2019-09-12	Utilit*	Exclude	Out of date range
Willis M, Asseburg C, He J. Validation of economic and health outcomes simulation model of type 2 diabetes mellitus (ECHO-T2DM) J Med Econ. 2013;16(8):1007–1021.	Sugrue DM, Ward T, Rai S, McEwan P, van Haalen HGM. Economic Modelling of Chronic Kidney Disease: A Systematic Literature Review to Inform Conceptual Model Design. PharmacoEconomics. 2019;37(12):1451-68.	NICE	2019-09-12	Utilit*	Exclude	No utilities reported
Garattini L, et al. Economic evaluation of ACE inhibitor treatment of nephropathy in patients with insulin-dependent diabetes mellitus in Italy. Pharmacoeconomics. 1997;12(1):67–75.	Sugrue DM, Ward T, Rai S, McEwan P, van Haalen HGM. Economic Modelling of Chronic Kidney Disease: A Systematic Literature Review to Inform Conceptual Model Design. PharmacoEconomics. 2019;37(12):1451-68.	NICE	2019-09-12	Utilit*	Exclude	Out of date range
Chen TH-H, Yen M-F, Tung T-H. A computer simulation model for cost–effectiveness analysis of mass screening for type 2 diabetes mellitus. Diabetes Res Clin Pract. 2001;54:37–42.	Sugrue DM, Ward T, Rai S, McEwan P, van Haalen HGM. Economic Modelling of Chronic Kidney Disease: A Systematic Literature Review to Inform Conceptual Model Design. PharmacoEconomics. 2019;37(12):1451-68.	NICE	2019-09-12	Utilit*	Exclude	Taiwan population
Palmer A, et al. Cost-consequence analysis in a French setting of screening and optimal treatment of nephropathy in hypertensive patients with type 2 diabetes. Diabetes Metab. 2006;32(1):69–76.	Sugrue DM, Ward T, Rai S, McEwan P, van Haalen HGM. Economic Modelling of Chronic Kidney Disease: A Systematic Literature Review to Inform Conceptual Model Design. PharmacoEconomics. 2019;37(12):1451-68.	NICE	2019-09-12	Utilit*	Exclude	Duplicate
Dall TM, et al. Value of lifestyle intervention to prevent diabetes and sequelae. Am J Prev Med. 2015;48(3):271–280.	Sugrue DM, Ward T, Rai S, McEwan P, van Haalen HGM. Economic Modelling of Chronic Kidney Disease: A Systematic Literature Review to Inform Conceptual Model Design. PharmacoEconomics. 2019;37(12):1451-68.	NICE	2019-09-12	Utilit*	Exclude	Utilities from Sullivan et. Al and Zhang et. Al
Dall TM, et al. Value of lifestyle intervention to prevent diabetes and sequelae. Am J Prev Med. 2015;48(3):271–280	Sugrue DM, Ward T, Rai S, McEwan P, van Haalen HGM. Economic Modelling of Chronic Kidney Disease: A Systematic Literature Review to Inform Conceptual Model Design. PharmacoEconomics. 2019;37(12):1451-68.	NICE	2019-09-12	Utilit*	Exclude	No utilities reported
Eastman RC, et al. Model of complications of NIDDM: I. Model construction and assumptions. Diabetes Care. 1997;20(5):725–734.	Sugrue DM, Ward T, Rai S, McEwan P, van Haalen HGM. Economic Modelling of Chronic Kidney Disease: A Systematic Literature Review to Inform Conceptual Model Design. PharmacoEconomics. 2019;37(12):1451-68.	NICE	2019-09-12	Utilit*	Exclude	Out of date range
Mueller E, et al. Development and validation of the Economic Assessment of Glycemic Control and Long-Term Effects of diabetes (EAGLE) model. Diabetes Technol Ther. 2006;8(2):219–236.	Sugrue DM, Ward T, Rai S, McEwan P, van Haalen HGM. Economic Modelling of Chronic Kidney Disease: A Systematic Literature Review to Inform Conceptual Model Design. PharmacoEconomics. 2019;37(12):1451-68.	NICE	2019-09-12	Utilit*	Exclude	Utilities from literature
Beckwith J, et al. A health economic analysis of clinical islet transplantation. Clin Transplant. 2012;26(1):23–33.	Sugrue DM, Ward T, Rai S, McEwan P, van Haalen HGM. Economic Modelling of Chronic Kidney Disease: A Systematic Literature Review to Inform Conceptual Model Design. PharmacoEconomics. 2019;37(12):1451-68.	NICE	2019-09-12	Utilit*	Exclude	No utilities reported
Wu B, et al. Prevention of renal failure in Chinese patients with newly diagnosed type 2 diabetes: a cost-effectiveness analysis. J Diabetes Investig. 2018;9(1):152–161.	Sugrue DM, Ward T, Rai S, McEwan P, van Haalen HGM. Economic Modelling of Chronic Kidney Disease: A Systematic Literature Review to Inform Conceptual Model Design. PharmacoEconomics. 2019;37(12):1451-68.	NICE	2019-09-12	Utilit*	Exclude	Utilies not of interest
Kent DJ, McMahill-Walraven CN, Panozzo CA, Pawloski PA, Haynes K, Marshall J, et al. Descriptive Analysis of Long- and Intermediate-Acting Insulin and Key Safety Outcomes in Adults with Type 2 Diabetes Mellitus. Journal of managed care & specialty pharmacy. 2019;25(11):1162-71.	National Institute for Health and Care Excellence [Internet]. NICE.	NICE	2019-09-04	Utilit*	Exclude	No utilities reported
Gohler A, Geisler BP, Manne JM, Kosiborod M, Zhang Z, Weintraub WS, et al. Utility estimates for decision-analytic modeling in chronic heart failure--health states based on New York Heart Association classes and number of rehospitalizations. Value in health : the journal of the International Society for Pharmacoeconomics and Outcomes Research. 2009;12(1):185-7.	National Institute for Health and Care Excellence [Internet]. NICE.	NICE	2019-09-18	Utilit*	Exclude	Reports CKD stage disutilities
Gorodetskaya I, Zenios S, McCulloch CE, Bostrom A, Hsu CY, Bindman AB, et al. Health-related quality of life and estimates of utility in chronic kidney disease. Kidney international. 2005;68(6):2801-8.	Aspinall SL, Smith KJ, Good CB, et al. Incremental cost effectiveness of pharmacist-managed erythropoiesis-stimulating agent clinics for non-dialysis-dependent chronic kidney disease patients. Appl Health Econ Health Policy. 2013;11(6):653–660. doi:10.1007/s40258-013-0057-6	PubMed	2019-09-23	Utilit*	Exclude	Duplicate
Tsevat J, Goldman L, Soukup JR, et al. Stability of time-tradeoff utilities in survivors of myocardial infarction. Med Decis Mak. 1993;13:161-5.	Aspinall SL, Smith KJ, Good CB, et al. Incremental cost effectiveness of pharmacist-managed erythropoiesis-stimulating agent clinics for non-dialysis-dependent chronic kidney disease patients. Appl Health Econ Health Policy. 2013;11(6):653–660. doi:10.1007/s40258-013-0057-6	PubMed	2019-09-23	Utilit*	Exclude	Out of date range
Havranek EP, McGovern KM, Weingerger J, et al. Patient pref- erences for heart failure treatment: utilities are valid measures of health-related quality of life in heart failure. J Card Fail. 1999;5:85-91.	Aspinall SL, Smith KJ, Good CB, et al. Incremental cost effectiveness of pharmacist-managed erythropoiesis-stimulating agent clinics for non-dialysis-dependent chronic kidney disease patients. Appl Health Econ Health Policy. 2013;11(6):653–660. doi:10.1007/s40258-013-0057-6	PubMed	2019-09-23	Utilit*	Exclude	SF-36 and VAS; heart failure
Bosworth HB, Horner RD, Edwards LJ, et al. Depression and other determinants of values placed on current health state by stroke patients: evidence from the VA Acute Stroke Study. Stroke. 2000;31:2603-9.	Aspinall SL, Smith KJ, Good CB, et al. Incremental cost effectiveness of pharmacist-managed erythropoiesis-stimulating agent clinics for non-dialysis-dependent chronic kidney disease patients. Appl Health Econ Health Policy. 2013;11(6):653–660. doi:10.1007/s40258-013-0057-6	PubMed	2019-09-23	Utilit*	Exclude	Utilities from TTO
Laupacis A, Keown P, Pus N, Krueger H, Ferguson B, Wong C, Muirhead N: A study of the quality of life and cost-utility of renal transplantation. Kidney Int 50: 235–242, 1996	Barnieh L, Gill JS, Klarenbach S, Manns BJ. The cost-effectiveness of using payment to increase living donor kidneys for transplantation. Clin J Am Soc Nephrol. 2013;8(12):2165–2173. doi:10.2215/CJN.03350313	PubMed	2019-09-23	Utilit*	Exclude	Out of date range
Briggs AH, Parfrey PS, Khan N, Tseng S, Dehmel B, Kubo Y, et al. Analyzing Health-Related Quality of Life in the EVOLVE Trial: The Joint Impact of Treatment and Clinical Events. Medical decision making : an international journal of the Society for Medical Decision Making. 2016;36(8):965-72.	Belozeroff V, Chertow GM, Graham CN, Dehmel B, Parfrey PS, Briggs AH. Economic Evaluation of Cinacalcet in the United States: The EVOLVE Trial. Value Health. 2015;18(8):1079–1087. doi:10.1016/j.jval.2015.08.007	PubMed	2019-09-23	Utilit*	Exclude	Duplicate
Bass EB, Wills S, Fink NE, et al. How strong are patients' preferences in choices between dialysis modalities and doses? Am J Kidney Dis 2004;44:695-705	Bernard L, Mendelssohn D, Dunn E, Hutchison C, Grima DT. A modeled economic evaluation of sevelamer for treatment of hyperphosphatemia associated with chronic kidney disease among patients on dialysis in the United Kingdom. Journal of Medical Economics. 2013;16(1):1-9.	PubMed	2019-09-23	Utilit*	Exclude	Utilities from TTO
de Witt GA, Ramsteijn PG, de Charro FT. Economic evaluation of end stage renal disease treatment. Health Policy 1998;44:215-32	Bernard L, Mendelssohn D, Dunn E, Hutchison C, Grima DT. A modeled economic evaluation of sevelamer for treatment of hyperphosphatemia associated with chronic kidney disease among patients on dialysis in the United Kingdom. Journal of Medical Economics. 2013;16(1):1-9.	PubMed	2019-09-23	Utilit*	Exclude	Duplicate
Gorodetskaya I, Zenios S, McCulloch CE, Bostrom A, Hsu CY, Bindman AB, et al. Health-related quality of life and estimates of utility in chronic kidney disease. Kidney international. 2005;68(6):2801-8.	Bernard L, Mendelssohn D, Dunn E, Hutchison C, Grima DT. A modeled economic evaluation of sevelamer for treatment of hyperphosphatemia associated with chronic kidney disease among patients on dialysis in the United Kingdom. Journal of Medical Economics. 2013;16(1):1-9.	PubMed	2019-09-23	Utilit*	Exclude	Duplicate
Manns B, Johnson JA, Taub K, Mortis G, Ghali WA, Donaldson C. Quality of life in patients treated with hemodialysis or peritoneal dialysis: what are the important determinants? Clinical nephrology. 2003;60(5):341-51.	Bernard L, Mendelssohn D, Dunn E, Hutchison C, Grima DT. A modeled economic evaluation of sevelamer for treatment of hyperphosphatemia associated with chronic kidney disease among patients on dialysis in the United Kingdom. Journal of Medical Economics. 2013;16(1):1-9.	PubMed	2019-09-23	Utilit*	Exclude	Duplicate
Sennfalt K, Magnusson M, Carlsson P. Comparison of hemodialysis and peritoneal dialysis--a cost-utility analysis. Peritoneal dialysis international : journal of the International Society for Peritoneal Dialysis. 2002;22(1):39-47.	Bernard L, Mendelssohn D, Dunn E, Hutchison C, Grima DT. A modeled economic evaluation of sevelamer for treatment of hyperphosphatemia associated with chronic kidney disease among patients on dialysis in the United Kingdom. Journal of Medical Economics. 2013;16(1):1-9.	PubMed	2019-09-23	Utilit*	Exclude	Sweden
Laupacis A, Keown P, Pus N, Krueger H, Ferguson B, Wong C, Muirhead N: A study of the quality of life and cost-utility of renal transplantation. Kidney Int 50: 235–242, 1996	Blumberg EA, Hauser IA, Stanisic S, Mueller E, Berenson K, Gahlemann CG, et al. Prolonged prophylaxis with valganciclovir is cost effective in reducing posttransplant cytomegalovirus disease within the United States. Transplantation. 2010;90(12):1420-6.	PubMed	2019-09-23	Utilit*	Exclude	Out of date range
de Witt GA, Ramsteijn PG, de Charro FT. Economic evaluation of end stage renal disease treatment. Health Policy 1998;44:215-32	Boer R, Lalla AM, Belozeroff V. Cost-effectiveness of cinacalcet in secondary hyperparathyroidism in the United States. Journal of medical economics. 2012;15(3):509-20.	PubMed	2019-09-23	Utilit*	Exclude	Duplicate
Taylor DC, Pandya A, Thompson D, et al. Cost-effectiveness of intensive atorvastatin therapy in secondary cardiovascular prevention in the United Kingdom, Spain, and Germany, based on the Treating to New Targets study. Eur J Health Econ 2009;10:255-65	Boer R, Lalla AM, Belozeroff V. Cost-effectiveness of cinacalcet in secondary hyperparathyroidism in the United States. Journal of medical economics. 2012;15(3):509-20.	PubMed	2019-09-23	Utilit*	Exclude	Utilities from Sullivan et. Al
Brazier JE, Green C, Kanis JA. A systematic review of health state utility values for osteoporosis-related conditions. Osteoporos Int 2002 Oct;13:(10):768-76	Boer R, Lalla AM, Belozeroff V. Cost-effectiveness of cinacalcet in secondary hyperparathyroidism in the United States. Journal of medical economics. 2012;15(3):509-20.	PubMed	2019-09-23	Utilit*	Exclude	Duplicate
Grunberg SM, Boutin J, Ireland A, et al. Impact of nausea/vomiting on quality of life as a visual analogue scale-derived utility score. Support Care Cancer 1996;4:435–9.	Brennan A, Akehurst R, Davis S, Sakai H, Abbott V. The cost-effectiveness of lanthanum carbonate in the treatment of hyperphosphatemia in patients with end-stage renal disease. Value in health : the journal of the International Society for Pharmacoeconomics and Outcomes Research. 2007;10(1):32-41.	PubMed	2019-09-23	Utilit*	Exclude	Out of date range
Kiberd BA. Screening to prevent polyoma virus nephropathy: a medical decision analysis. American journal of transplantation : official journal of the American Society of Transplantation and the American Society of Transplant Surgeons. 2005;5(10):2410-6.	Cavallo MC, Sepe V, Conte F, Abelli M, Ticozzelli E, Bottazzi A, et al. Cost-effectiveness of kidney transplantation from DCD in Italy. Transplantation proceedings. 2014;46(10):3289-96.	PubMed	2019-09-23	Utilit*	Exclude	Duplicate
Matas AJ, Schnitzler M. Payment for living donor (vendor) kidneys: a cost-effectiveness analysis. American journal of transplantation : official journal of the American Society of Transplantation and the American Society of Transplant Surgeons. 2004;4(2):216-21.	Cremaschi L, von Versen R, Benzing T, Wiesener M, Zink N, Milkovich G, et al. Induction therapy with rabbit antithymocyte globulin versus basiliximab after kidney transplantation: a health economic analysis from a German perspective. Transplant international : official journal of the European Society for Organ Transplantation. 2017;30(10):1011-9.	PubMed	2019-09-23	Utilit*	Exclude	Duplicate
Kennedy-Martin T, Paczkowski R, Rayner S. Utility values in diabetic kidney disease: a literature review. Current medical research and opinion. 2015;31(7):1271-82.	Critselis E, Vlahou A, Stel VS, Morton RL. Cost-effectiveness of screening type 2 diabetes patients for chronic kidney disease progression with the CKD273 urinary peptide classifier as compared to urinary albumin excretion. Nephrology Dialysis Transplantation. 2018;33(3):441-9.	PubMed	2019-09-23	Utilit*	Exclude	Literature Review
Lung TW, Hayes AJ, Hayen A et al. A meta-analysis of health state valuations for people with diabetes: explaining the variation across methods and implications for economic evaluation. Qual Life Res 2011; 20: 1669–1678	Critselis E, Vlahou A, Stel VS, Morton RL. Cost-effectiveness of screening type 2 diabetes patients for chronic kidney disease progression with the CKD273 urinary peptide classifier as compared to urinary albumin excretion. Nephrology Dialysis Transplantation. 2018;33(3):441-9.	PubMed	2019-09-23	Utilit*	Exclude	Meta-Analysis
Gorodetskaya I, Zenios S, McCulloch CE, Bostrom A, Hsu CY, Bindman AB, et al. Health-related quality of life and estimates of utility in chronic kidney disease. Kidney international. 2005;68(6):2801-8.	de Vries EF, Rabelink TJ, van den Hout WB. Modelling the Cost-Effectiveness of Delaying End-Stage Renal Disease. Nephron. 2016;133(2):89-97.	PubMed	2019-09-23	Utilit*	Exclude	Duplicate
Park JI, Kim M, Kim H, An JN, Lee J, Yang SH, et al. Not early referral but planned dialysis improves quality of life and depression in newly diagnosed end stage renal disease patients: a prospective cohort study in Korea. PloS one. 2015;10(2):e0117582.	Elbasha E, Greaves W, Roth D, Nwankwo C. Cost-effectiveness of elbasvir/grazoprevir use in treatment-naive and treatment-experienced patients with hepatitis C virus genotype 1 infection and chronic kidney disease in the United States. Journal of viral hepatitis. 2017;24(4):268-79.	PubMed	2019-09-23	Utilit*	Exclude	Duplicate
Gorodetskaya I, Zenios S, McCulloch CE, Bostrom A, Hsu CY, Bindman AB, et al. Health-related quality of life and estimates of utility in chronic kidney disease. Kidney international. 2005;68(6):2801-8.	Elbasha E, Greaves W, Roth D, Nwankwo C. Cost-effectiveness of elbasvir/grazoprevir use in treatment-naive and treatment-experienced patients with hepatitis C virus genotype 1 infection and chronic kidney disease in the United States. Journal of viral hepatitis. 2017;24(4):268-79.	PubMed	2019-09-23	Utilit*	Exclude	Duplicate
Hogan AN, Fox WR, Roppolo LP, Suter RE. Emergent dialysis and its impact on quality of life in undocumented patients with end-stage renal disease. Ethnicity and Disease. 2017;27(1):39-44.	Elbasha E, Greaves W, Roth D, Nwankwo C. Cost-effectiveness of elbasvir/grazoprevir use in treatment-naive and treatment-experienced patients with hepatitis C virus genotype 1 infection and chronic kidney disease in the United States. Journal of viral hepatitis. 2017;24(4):268-79.	PubMed	2019-09-23	Utilit*	Exclude	No disutilities reported
Sullivan PW, Ghushchyan V. Preference-Based EQ-5D Index Scores for Chronic Conditions in the United States. Medical Decision Making. 2006;26:410–420. doi: 10.1177/0272989X06290495.	Evans M, Palaka E, Furuland H, Bennett H, Linde C, Qin L, et al. The value of maintaining normokalaemia and enabling RAASi therapy in chronic kidney disease. BMC nephrology. 2019;20 (1) (no pagination)(31).	PubMed	2019-09-23	Utilit*	Exclude	Duplicate
Holland R, Rechel B, Stepien K, Harvey I, Brooksby I. Patients' self-assessed functional status in heart failure by New York heart association class: a prognostic predictor of hospitalizations, quality of life and death. J Card Fail. 2010;16(2):150–6.	Evans M, Palaka E, Furuland H, Bennett H, Linde C, Qin L, et al. The value of maintaining normokalaemia and enabling RAASi therapy in chronic kidney disease. BMC nephrology. 2019;20 (1) (no pagination)(31).	PubMed	2019-09-23	Utilit*	Exclude	No disutilities reported
Gohler A, Geisler BP, Manne JM, Kosiborod M, Zhang Z, Weintraub WS, et al. Utility estimates for decision-analytic modeling in chronic heart failure--health states based on New York Heart Association classes and number of rehospitalizations. Value in health : the journal of the International Society for Pharmacoeconomics and Outcomes Research. 2009;12(1):185-7.	Evans M, Palaka E, Furuland H, Bennett H, Linde C, Qin L, et al. The value of maintaining normokalaemia and enabling RAASi therapy in chronic kidney disease. BMC nephrology. 2019;20 (1) (no pagination)(31).	PubMed	2019-09-23	Utilit*	Exclude	Duplicate
Sennfalt K, Magnusson M, Carlsson P. Comparison of hemodialysis and peritoneal dialysis--a cost-utility analysis. Peritoneal dialysis international : journal of the International Society for Peritoneal Dialysis. 2002;22(1):39-47.	Evans M, Palaka E, Furuland H, Bennett H, Linde C, Qin L, et al. The value of maintaining normokalaemia and enabling RAASi therapy in chronic kidney disease. BMC nephrology. 2019;20 (1) (no pagination)(31).	PubMed	2019-09-23	Utilit*	Exclude	Duplicate
Gorodetskaya I, Zenios S, McCulloch CE, Bostrom A, Hsu CY, Bindman AB, et al. Health-related quality of life and estimates of utility in chronic kidney disease. Kidney international. 2005;68(6):2801-8.	Evans M, Palaka E, Furuland H, Bennett H, Linde C, Qin L, et al. The value of maintaining normokalaemia and enabling RAASi therapy in chronic kidney disease. BMC nephrology. 2019;20 (1) (no pagination)(31).	PubMed	2019-09-23	Utilit*	Exclude	Duplicate
Lee AJ, Morgan CL, Conway P, Currie CJ. Characterisation and comparison of health-related quality of life for patients with renal failure. Current medical research and opinion. 2005;21(11):1777-83.	Evans M, Palaka E, Furuland H, Bennett H, Linde C, Qin L, et al. The value of maintaining normokalaemia and enabling RAASi therapy in chronic kidney disease. BMC nephrology. 2019;20 (1) (no pagination)(31).	PubMed	2019-09-23	Utilit*	Exclude	Duplicate
Haacke C, Althaus A, Spottke A, et al. Long-term outcome after stroke evaluating health-related quality of life using utility measurements. Stroke. 2006;37(1):193–8.	Evans M, Palaka E, Furuland H, Bennett H, Linde C, Qin L, et al. The value of maintaining normokalaemia and enabling RAASi therapy in chronic kidney disease. BMC nephrology. 2019;20 (1) (no pagination)(31).	PubMed	2019-09-23	Utilit*	Exclude	No disutilities reported
de Witt GA, Ramsteijn PG, de Charro FT. Economic evaluation of end stage renal disease treatment. Health Policy 1998;44:215-32	Gonzalez-Perez JG, Vale L, Stearns SC, Wordsworth S. Hemodialysis for end-stage renal disease: a cost-effectiveness analysis of treatment-options. International journal of technology assessment in health care. 2005;21(1):32-9.	PubMed	2019-09-23	Utilit*	Exclude	Duplicate
ChurchillDN. 1988: The effect of treatment modality on the quality of life for patients with end-stage renal disease. In: KhanaR, ed. Advances in CAPD. Toronto: Peritoneal Dialysis Bulletin Inc; 63- 65.	Gonzalez-Perez JG, Vale L, Stearns SC, Wordsworth S. Hemodialysis for end-stage renal disease: a cost-effectiveness analysis of treatment-options. International journal of technology assessment in health care. 2005;21(1):32-9.	PubMed	2019-09-23	Utilit*	Exclude	Out of date range
Nafees B, Stafford M, Gavriel S, Bhalla S, Watkins J. Health state utilities for non small cell lung cancer. Health Qual Life Outcomes. 2008;6:84.	Gros B, Galan A, Gonzalez-Parra E, Herrero JA, Echave M, Vegter S, et al. Cost effectiveness of lanthanum carbonate in chronic kidney disease patients in Spain before and during dialysis. Health Economics Review. 2015;5 (1) (no pagination)(14).	PubMed	2019-09-23	Utilit*	Exclude	Nausea and Diarrhoea disutilities; Not a CKD representative population
National Institute for Clinical Excellence. Hyperphosphataemia in chronic kidney disease. Manchester: National Institute for Clinical Excellence; 2013.	Gutzwiller FS, Pfeil AM, Ademi Z, Blank PR, Braunhofer PG, Szucs TD, et al. Cost Effectiveness of Sucroferric Oxyhydroxide Compared with Sevelamer Carbonate in the Treatment of Hyperphosphataemia in Patients Receiving Dialysis, from the Perspective of the National Health Service in Scotland. PharmacoEconomics. 2015;33(12):1311-24.	PubMed	2019-09-23	Utilit*	Exclude	Diarrhoea, Nausea, Constipation disutilities; Not a CKD representative population
de Witt GA, Ramsteijn PG, de Charro FT. Economic evaluation of end stage renal disease treatment. Health Policy 1998;44:215-32	Iannazzo S, Carsi M, Chiroli S. A cost-utility analysis of cinacalcet in secondary hyperparathyroidism in five European countries. Applied health economics and health policy. 2012;10(2):127-38.	PubMed	2019-09-25	Utilit*	Exclude	Duplicate
Wyld M, Morton RL, Hayen A, Howard K, Webster AC. A systematic review and meta-analysis of utility-based quality of life in chronic kidney disease treatments. PLoS medicine. 2012;9(9):e1001307.	Lin E, Chertow GM, Yan B, Malcolm E, Goldhaber-Fiebert JD. Cost-effectiveness of multidisciplinary care in mild to moderate chronic kidney disease in the United States: A modeling study. PLoS medicine. 2018;15(3):e1002532.	PubMed	2019-09-25	Utilit*	Exclude	Duplicate
