# Supplementary material for: Health related quality of life utility weights for economic evaluation through different stages of chronic kidney disease: a systematic literature review
Source: Health Qual Life Outcomes. 2020 Sep 21;18:310. doi: 10.1186/s12955-020-01559-x (PMC7507735; doi:10.1186/s12955-020-01559-x)
Supplement: Supplementary file 3 — Additional file 3. Full Text Screening. Full text screening results with decision, HTA compatibility, bias assessment, and grade. [file 12955_2020_1559_MOESM3_ESM.xlsx]

## Sheet: Sheet1
	Full Text Screening
	Study	Decision	HTA	Bias	Grades
	Blakeman, T., C. Blickem, A. Kennedy, D. Reeves, P. Bower, H. Gaffney, C. Gardner, V. Lee, P. Jariwala, S. Dawson, R. Mossabir, H. Brooks, G. Richardson, E. Spackman, I. Vassilev, C. Chew-Graham, and A. Rogers. "Effect of Information and Telephone-Guided Access to Community Support for People with Chronic Kidney Disease: Randomised Controlled Trial." PLoS One 9, no. 10 (2014): e109135. http://dx.…	Include	Yes	Yes	1
	Briggs, A. H., P. S. Parfrey, N. Khan, S. Tseng, B. Dehmel, Y. Kubo, G. M. Chertow, and V. Belozeroff. "Analyzing Health-Related Quality of Life in the Evolve Trial: The Joint Impact of Treatment and Clinical Events." Med Decis Making 36, no. 8 (Nov 2016): 965-72. http://dx.doi.org/10.1177/0272989x16638312.	Include	Yes	Yes	1
	Davison, S. N., G. S. Jhangri, and J. A. Johnson. "Cross-Sectional Validity of a Modified Edmonton Symptom Assessment System in Dialysis Patients: A Simple Assessment of Symptom Burden." Kidney Int 69, no. 9 (May 2006): 1621-5. http://dx.doi.org/10.1038/sj.ki.5000184.	Include	Yes	Yes	1
	Davison, S. N., G. S. Jhangri, and J. A. Johnson. "Longitudinal Validation of a Modified Edmonton Symptom Assessment System (Esas) in Haemodialysis Patients." Nephrol Dial Transplant 21, no. 11 (Nov 2006): 3189-95. http://dx.doi.org/10.1093/ndt/gfl380.	Include	Yes	Yes	1
	Gorodetskaya, I., S. Zenios, C. E. McCulloch, A. Bostrom, C. Y. Hsu, A. B. Bindman, A. S. Go, and G. M. Chertow. "Health-Related Quality of Life and Estimates of Utility in Chronic Kidney Disease." Kidney Int 68, no. 6 (Dec 2005): 2801-8. http://dx.doi.org/10.1111/j.1523-1755.2005.00752.x.	Include	Yes	Yes	1
	Jardine, M. J., L. Zuo, N. A. Gray, J. R. de Zoysa, C. T. Chan, M. P. Gallagher, H. Monaghan, S. M. Grieve, R. Puranik, H. Lin, J. M. Eris, L. Zhang, J. Xu, K. Howard, S. Lo, A. Cass, and V. Perkovic. "A Trial of Extending Hemodialysis Hours and Quality of Life." J Am Soc Nephrol 28, no. 6 (Jun 2017): 1898-911. http://dx.doi.org/10.1681/asn.2015111225.	Include	Yes	Yes	1
	Jesky, M. D., M. Dutton, I. Dasgupta, P. Yadav, K. P. Ng, A. Fenton, D. Kyte, C. J. Ferro, M. Calvert, P. Cockwell, and S. J. Stringer. "Health-Related Quality of Life Impacts Mortality but Not Progression to End-Stage Renal Disease in Pre-Dialysis Chronic Kidney Disease: A Prospective Observational Study." PLoS One 11, no. 11 (2016): e0165675. http://dx.doi.org/10.1371/journal.pone.0165675.	Include	Yes	Yes	1
	Lee, A. J., C. L. Morgan, P. Conway, and C. J. Currie. "Characterisation and Comparison of Health-Related Quality of Life for Patients with Renal Failure." Curr Med Res Opin 21, no. 11 (Nov 2005): 1777-83. http://dx.doi.org/10.1185/030079905x65277.	Include	Yes	Yes	1
	Manns, B. J., J. A. Johnson, K. Taub, G. Mortis, W. A. Ghali, and C. Donaldson. "Dialysis Adequacy and Health Related Quality of Life in Hemodialysis Patients." Asaio j 48, no. 5 (Sep-Oct 2002): 565-9.	Include	Yes	Yes	1
	Manns, B. J., M. W. Walsh, B. F. Culleton, B. Hemmelgarn, M. Tonelli, M. Schorr, and S. Klarenbach. "Nocturnal Hemodialysis Does Not Improve Overall Measures of Quality of Life Compared to Conventional Hemodialysis." Kidney Int 75, no. 5 (Mar 2009): 542-9. http://dx.doi.org/10.1038/ki.2008.639.	Include	Yes	Yes	1
	Manns, B., J. A. Johnson, K. Taub, G. Mortis, W. A. Ghali, and C. Donaldson. "Quality of Life in Patients Treated with Hemodialysis or Peritoneal Dialysis: What Are the Important Determinants?" Clin Nephrol 60, no. 5 (Nov 2003): 341-51. http://dx.doi.org/10.5414/cnp60341.	Include	Yes	Yes	1
	Neri, L., L. A. R. Rey, M. Gallieni, D. Brancaccio, M. Cozzolino, A. Colombi, and T. E. Burroughs. "Occupational Stress Is Associated with Impaired Work Ability and Reduced Quality of Life in Patients with Chronic Kidney Failure." International Journal of Artificial Organs 32, no. 5 (2009): 291-98. http://dx.doi.org/http://dx.doi.org/10.1177/039139880903200506.	Include	Yes	Yes	1
	Ortega, F., A. Otero, J. F. Crespo, J. F. Delgado, J. M. Borro, and J. Cuervo. "Satisfaction and Adherence with Immunosuppressant Treatment in Renal Transplant Patients Living with a Working Graft." J Nephrol 26, no. 2 (Mar-Apr 2013): 297-305. http://dx.doi.org/10.5301/jn.5000132.	Include	Yes	Yes	1
	Ortega, T., R. Deulofeu, P. Salamero, R. Lauzurica, T. Casanovas, F. Cofan, L. Nobel, L. Jane, J. Twose, and F. Ortega. "Perceived State of Health Is Worse in Kidney Recipients Younger Than 60 Years Vs Older Than 60 Years." Transplant Proc 41, no. 6 (Jul-Aug 2009): 2118-21. http://dx.doi.org/10.1016/j.transproceed.2009.06.027.	Include	Yes	Yes	1
	Ortega, T., C. Valdes, P. Rebollo, and F. Ortega. "Evaluation of Reliability and Validity of Spanish Version of the End-Stage Renal Disease Symptom Checklist-Transplantation Module." Transplantation 84, no. 11 (Dec 15 2007): 1428-35. http://dx.doi.org/10.1097/01.tp.0000290231.39240.df.	Include	Yes	Yes	1
	Pan, C. W., Y. Wu, H. J. Zhou, B. X. Xu, and P. Wang. "Health-Related Quality of Life and Its Factors of Hemodialysis Patients in Suzhou, China." Blood Purif 45, no. 4 (2018): 327-33. http://dx.doi.org/10.1159/000485962.	Include	Yes	Yes	1
	Wong, M. G., T. Ninomiya, T. Liyanage, L. Sukkar, Y. Hirakawa, Y. Wang, M. L. R. Wyld, R. L. Morton, S. Chadban, K. Howard, and M. J. Jardine. "Physical Component Quality of Life Reflects the Impact of Time and Moderate Chronic Kidney Disease, Unlike Sf-6d Utility and Mental Component Sf-36 Quality of Life: An Ausdiab Analysis." Nephrology 24, no. 6 (June 2019): 605-14. http://dx.doi.org/http://d…	Include	Yes	Yes	1
	Abu-Alfa, A. K., L. Sloan, C. Charytan, M. Sekkarie, D. Scarlata, D. Globe, and P. Audhya. "The Association of Darbepoetin Alfa with Hemoglobin and Health-Related Quality of Life in Patients with Chronic Kidney Disease Not Receiving Dialysis." Curr Med Res Opin 24, no. 4 (Apr 2008): 1091-100. http://dx.doi.org/10.1185/030079908x280653.	Include	Yes	No: <1/3 completion rate and needs mapping from KDQOL SF-12	2
	Alexander, M., R. Kewalramani, I. Agodoa, and D. Globe. "Association of Anemia Correction with Health Related Quality of Life in Patients Not on Dialysis." Curr Med Res Opin 23, no. 12 (Dec 2007): 2997-3008. http://dx.doi.org/10.1185/030079907x242502.	Include	Yes	No: Not double blinded RCT and SF-36	2
	Carmichael, P., J. Popoola, I. John, P. E. Stevens, and A. R. Carmichael. "Assessment of Quality of Life in a Single Centre Dialysis Population Using the Kdqol-Sf Questionnaire." Qual Life Res 9, no. 2 (Mar 2000): 195-205.	Include	Yes	No: Potential selection bias and SF-36	2
	Chen, J. Y., E. Y. F. Wan, E. P. H. Choi, A. K. C. Chan, K. H. Y. Chan, J. P. Y. Tsang, and C. L. K. Lam. "The Health-Related Quality of Life of Chinese Patients on Hemodialysis and Peritoneal Dialysis." Patient 10, no. 6 (Dec 2017): 799-808. http://dx.doi.org/10.1007/s40271-017-0256-6.	Include	Yes	No: All patients Chinese public sector and needs mapping from KDQOL SF-12	2
	Chow, S. K. and B. M. Tam. "Is the Kidney Disease Quality of Life-36 (Kdqol-36) a Valid Instrument for Chinese Dialysis Patients?" BMC Nephrol 15 (Dec 15 2014): 199. http://dx.doi.org/10.1186/1471-2369-15-199.	Include	Yes	No: Dialysis or TRx patients only and needs mapping from KDQOL SF-12	2
	Cohen, D. E., A. Lee, S. Sibbel, D. Benner, S. M. Brunelli, and F. Tentori. "Use of the Kdqol-36tm for Assessment of Health-Related Quality of Life among Dialysis Patients in the United States." BMC Nephrol 20 (1) (no pagination), no. 112 (01 Apr 2019). http://dx.doi.org/http://dx.doi.org/10.1186/s12882-019-1295-0.	Include	Yes	No: Needs mapping from KDQOL SF-12	2
	Diaz-Dominguez, R., J. Perez-Bernal, M. A. Perez-San-Gregorio, and A. Martin-Rodriguez. "Quality of Life in Patients with Kidney, Liver or Heart Failure During the Waiting List Period." Transplant Proc 38, no. 8 (Oct 2006): 2459-61. http://dx.doi.org/10.1016/j.transproceed.2006.08.014.	Include	Yes	No: Aggregate EQ-5D score not reported	2
	D'Onofrio, G., M. Simeoni, P. Rizza, M. Caroleo, M. Capria, G. Mazzitello, T. Sacco, E. Mazzuca, M. T. Panzino, A. Cerantonio, C. Segura-Garcia, M. Andreucci, P. De Fazio, and G. Fuiano. "Quality of Life, Clinical Outcome, Personality and Coping in Chronic Hemodialysis Patients." Ren Fail 39, no. 1 (Nov 2017): 45-53. http://dx.doi.org/10.1080/0886022x.2016.1244077.	Include	Yes	No: Needs mapping from KDQOL SF-36	2
	Eneanya, N. D., D. W. Maddux, M. M. Reviriego-Mendoza, J. W. Larkin, L. A. Usvyat, F. M. Van Der Sande, J. P. Kooman, and F. W. Maddux. "Longitudinal Patterns of Health-Related Quality of Life and Dialysis Modality: A National Cohort Study 11 Medical and Health Sciences 1103 Clinical Sciences." BMC Nephrol 20 (1) (no pagination), no. 7 (08 Jan 2019). http://dx.doi.org/http://dx.doi.org/10.1186/s1…	Include	Yes	No: Needs mapping from KDQOL SF-12	2
	Foley, R. N., B. M. Curtis, and P. S. Parfrey. "Erythropoietin Therapy, Hemoglobin Targets, and Quality of Life in Healthy Hemodialysis Patients: A Randomized Trial." Clin J Am Soc Nephrol 4, no. 4 (Apr 2009): 726-33. http://dx.doi.org/10.2215/cjn.04950908.	Include	Yes	No: Needs mapping from KDQOL SF-36	2
	Freburger, J. K., A. R. Ellis, L. Wang, A. M. Butler, A. V. Kshirsagar, W. C. Winkelmayer, and M. A. Brookhart. "Comparative Effectiveness of Iron and Erythropoiesis-Stimulating Agent Dosing on Health-Related Quality of Life in Patients Receiving Hemodialysis." Am J Kidney Dis 67, no. 2 (Feb 2016): 271-82. http://dx.doi.org/10.1053/j.ajkd.2015.09.011.	Include	Yes	No: Medicare patients only and needs mapping from KDQOL SF-12	2
	Frimat, L., P. Y. Durand, C. Loos-Ayav, E. Villar, V. Panescu, S. Briancon, and M. Kessler. "Impact of First Dialysis Modality on Outcome of Patients Contraindicated for Kidney Transplant." Perit Dial Int 26, no. 2 (Mar-Apr 2006): 231-9.	Include	Yes	No: Future KTx patients and needs mapping from KDQOL SF-36	2
	Hall, R. K., A. Luciano, C. Pieper, and C. S. Colon-Emeric. "Association of Kidney Disease Quality of Life (Kdqol-36) with Mortality and Hospitalization in Older Adults Receiving Hemodialysis." BMC Nephrol 19, no. 1 (Jan 15 2018): 11. http://dx.doi.org/10.1186/s12882-017-0801-5.	Include	Yes	No: Single large dialysis organization and needs mapping from KDQOL SF-12	2
	Jiao, Y., S. Gao, L. Wu, and A. Song. "Continuity of Care for Quality of Life and Clinical Outcomes in Patients with Peritoneal Dialysis." International Journal of Clinical and Experimental Medicine 10, no. 12 (2017): 16586-94. http://www.ijcem.com/files/ijcem0064998.pdf	Include	Yes	No: Needs mapping from KDQOL SF-36	2
	Li, B., J. A. Cairns, H. Draper, C. Dudley, J. L. Forsythe, R. J. Johnson, W. Metcalfe, G. C. Oniscu, R. Ravanan, M. L. Robb, P. Roderick, C. R. Tomson, C. J. E. Watson, and J. A. Bradley. "Estimating Health-State Utility Values in Kidney Transplant Recipients and Waiting-List Patients Using the Eq-5d-5l." Value Health 20, no. 7 (Jul - Aug 2017): 976-84. http://dx.doi.org/10.1016/j.jval.2017.01.0…	Include	Yes	No: Local hospitals, not double-blind and needs mapping from KDQOL SF-36	2
	Mapes, D. L., J. L. Bragg-Gresham, J. Bommer, S. Fukuhara, P. McKevitt, B. Wikstrom, and A. A. Lopes. "Health-Related Quality of Life in the Dialysis Outcomes and Practice Patterns Study (Dopps)." Am J Kidney Dis 44, no. 5 Suppl 2 (Nov 2004): 54-60. https://www.ajkd.org/article/S0272-6386(04)01106-0/pdf.	Include	Yes	No: Low response rate and needs mapping from KDQOL SF-36	2
	Mapes, D. L., A. A. Lopes, S. Satayathum, K. P. McCullough, D. A. Goodkin, F. Locatelli, S. Fukuhara, E. W. Young, K. Kurokawa, A. Saito, J. Bommer, R. A. Wolfe, P. J. Held, and F. K. Port. "Health-Related Quality of Life as a Predictor of Mortality and Hospitalization: The Dialysis Outcomes and Practice Patterns Study (Dopps)." Kidney Int 64, no. 1 (Jul 2003): 339-49. http://dx.doi.org/10.1046/j…	Include	Yes	No: Needs mapping from KDQOL SF-36	2
	Martin, C. R. and D. R. Thompson. "Prediction of Quality of Life in Patients with End-Stage Renal Disease." British Journal of Health Psychology 5, no. 1 (February 2000): 41-55. http://dx.doi.org/http://dx.doi.org/10.1348/135910700168757.	Include	Yes	No: Needs mapping from KDQOL SF-36	2
	McAdams-DeMarco, M. A., I. O. Olorundare, H. Ying, F. Warsame, C. E. Haugen, R. Hall, J. M. Garonzik-Wang, N. M. Desai, J. D. Walston, S. P. Norman, and D. L. Segev. "Frailty and Postkidney Transplant Health-Related Quality of Life." Transplantation 102, no. 2 (01 Feb 2018): 291-99. http://dx.doi.org/http://dx.doi.org/10.1097/TP.0000000000001943.	Include	Yes	No: Needs mapping from KDQOL SF-36	2
	Mujais, S. K., K. Story, J. Brouillette, T. Takano, S. Soroka, C. Franek, D. Mendelssohn, and F. O. Finkelstein. "Health-Related Quality of Life in Ckd Patients: Correlates and Evolution over Time." Clinical Journal of the American Society of Nephrology 4, no. 8 (2009): 1293-301. http://dx.doi.org/http://dx.doi.org/10.2215/CJN.05541008.	Include	Yes	No: Low response rate and needs mapping from KDQOL SF-36	2
	Myint, T. M., D. V. O'Shaughnessy, S. Marshall, M. Vucak-Dzumhur, and G. J. Elder. "Health-Related Quality of Life of Patients Awaiting Kidney and Simultaneous Pancreas-Kidney Transplants." Nephrology (Carlton) 18, no. 12 (Dec 2013): 827-32. http://dx.doi.org/10.1111/nep.12160.	Include	Yes	No: Selection bias and needs mapping from KDQOL SF-36	2
	Peipert, J. D., D. Nair, K. Klicko, D. R. Schatell, and R. D. Hays. "Kidney Disease Quality of Life 36-Item Short Form Survey (Kdqol-36) Normative Values for the United States Dialysis Population and New Single Summary Score." Journal of the American Society of Nephrology 30, no. 4 (April 2019): 654-63. http://dx.doi.org/http://dx.doi.org/10.1681/ASN.2018100994.	Include	Yes	No: Needs mapping from KDQOL SF-12	2
	Peng, Z., J. Wang, Q. Yuan, X. Xiao, H. Xu, Y. Xie, W. Wang, L. Huang, Y. Zhong, X. Ao, L. Zhang, M. Zhao, L. Tao, and Q. Zhou. "Clinical Features and Ckd-Related Quality of Life in Patients with Ckd G3a and Ckd G3b in China: Results from the Chinese Cohort Study of Chronic Kidney Disease (C-Stride)." BMC Nephrol 18, no. 1 (Oct 13 2017): 311. http://dx.doi.org/10.1186/s12882-017-0725-0.	Include	Yes	No: Needs mapping from KDQOL SF-12	2
	Shah, K. K., F. E. M. Murtagh, K. McGeechan, S. Crail, A. Burns, A. D. Tran, and R. L. Morton. "Health-Related Quality of Life and Well-Being in People over 75 Years of Age with End-Stage Kidney Disease Managed with Dialysis or Comprehensive Conservative Care: A Cross-Sectional Study in the Uk and Australia." BMJ Open 9 (5) (no pagination), no. e027776 (17 May 2019). http://dx.doi.org/http://dx.d…	Include	Yes	No: Older adults only	2
	Tao, X., S. K. Chow, and F. K. Wong. "Determining the Validity and Reliability of the Chinese Version of the Kidney Disease Quality of Life Questionnaire (Kdqol-36)." BMC Nephrol 15 (Jul 11 2014): 115. http://dx.doi.org/10.1186/1471-2369-15-115.	Include	Yes	No: One dialysis center and needs mapping from KDQOL SF-36	2
	Ting, G. O., C. Kjellstrand, T. Freitas, B. J. Carrie, and S. Zarghamee. "Long-Term Study of High-Comorbidity Esrd Patients Converted from Conventional to Short Daily Hemodialysis." Am J Kidney Dis 42, no. 5 (Nov 2003): 1020-35. https://www.ajkd.org/article/S0272-6386(03)01059-X/fulltext.	Include	Yes	No: Not random selection and needs mapping from KDQOL SF-36	2
	Vazquez, I., F. Valderrabano, J. Fort, R. Jofre, J. M. Lopez-Gomez, F. Moreno, and D. Sanz-Guajardo. "Psychosocial Factors and Health-Related Quality of Life in Hemodialysis Patients." Qual Life Res 14, no. 1 (Feb 2005): 179-90.	Include	Yes	No: Needs mapping from KDQOL SF-36	2
	Vazquez, I., F. Valderrabano, R. Jofre, J. Fort, J. M. Lopez-Gomez, F. Moreno, and D. Sanz-Guajardo. "Psychosocial Factors and Quality of Life in Young Hemodialysis Patients with Low Comorbidity." J Nephrol 16, no. 6 (Nov-Dec 2003): 886-94.	Include	Yes	No: Needs mapping from KDQOL SF-36	2
	Walters, B. A., R. D. Hays, K. L. Spritzer, M. Fridman, and W. B. Carter. "Health-Related Quality of Life, Depressive Symptoms, Anemia, and Malnutrition at Hemodialysis Initiation." Am J Kidney Dis 40, no. 6 (Dec 2002): 1185-94. http://dx.doi.org/10.1053/ajkd.2002.36879.	Include	Yes	No: Only patients w/1 year+ lifespan and needs mapping from KDQOL SF-36	2
	Ware, J. E., M. M. Richardson, K. B. Meyer, and B. Gandek. "Improving Ckd-Specific Patient-Reported Measures of Health-Related Quality of Life." Journal of the American Society of Nephrology 30, no. 4 (April 2019): 664-77. http://dx.doi.org/http://dx.doi.org/10.1681/ASN.2018080814.	Include	Yes	No: Needs mapping from KDQOL SF-12	2
	Agarwal, R. "Developing a Self-Administered Ckd Symptom Assessment Instrument." Nephrology Dialysis Transplantation 25, no. 1 (January 2010): 160-66. http://dx.doi.org/http://dx.doi.org/10.1093/ndt/gfp426.	Include	No: CKD Anemia	N/A	3
	Eriksson, D., D. Goldsmith, S. Teitsson, J. Jackson, and F. van Nooten. "Cross-Sectional Survey in Ckd Patients across Europe Describing the Association between Quality of Life and Anaemia." BMC Nephrol 17, no. 1 (Jul 26 2016): 97. http://dx.doi.org/10.1186/s12882-016-0312-9.	Include	Yes	No: Anemia patients	3
	Hogan, A. N., W. R. Fox, L. P. Roppolo, and R. E. Suter. "Emergent Dialysis and Its Impact on Quality of Life in Undocumented Patients with End-Stage Renal Disease." Ethnicity and Disease 27, no. 1 (Winter 2017): 39-44. http://dx.doi.org/http://dx.doi.org/10.18865/ed.27.1.39.	Include	No: No medical insurance only	No: 1 hospital, emergency dialysis only and needs mapping from KDQOL SF-12	3
	James, M. T., S. B. Wilton, F. M. Clement, W. A. Ghali, M. L. Knudtson, Z. Tan, M. Tonelli, B. R. Hemmelgarn, and C. M. Norris. "Kidney Function Does Not Modify the Favorable Quality of Life Changes Associated with Revascularization for Coronary Artery Disease: Cohort Study." J Am Heart Assoc 5, no. 7 (Jul 19 2016). http://dx.doi.org/10.1161/jaha.116.003642.	Include	No: Coronary angiography	N/A	3
	Zimbudzi, E., C. Lo, S. Ranasinha, M. Gallagher, G. Fulcher, P. G. Kerr, G. Russell, H. Teede, T. Usherwood, R. Walker, and S. Zoungas. "Predictors of Health-Related Quality of Life in Patients with Co-Morbid Diabetes and Chronic Kidney Disease." PLoS One 11, no. 12 (2016): e0168491. http://dx.doi.org/10.1371/journal.pone.0168491.	Include	No: Diabetes only	N/A	3
	Abaci, S. H., S. Alagoz, A. Salihoglu, S. F. Yalin, S. Gulcicek, M. R. Altiparmak, and N. Seyahi. "Assessment of Anemia and Quality of Life in Patients with Renal Transplantation." Transplant Proc 47, no. 10 (Dec 2015): 2875-80. http://dx.doi.org/10.1016/j.transproceed.2015.10.043.	Exclude - not a country of interest	N/A	N/A	N/A
	Agarwal, R., S. S. Kariyanna, and R. P. Light. "Circadian Blood Pressure Classification Scheme and the Health of Patients with Chronic Kidney Disease." Am J Nephrol 30, no. 6 (2009): 536-46. http://dx.doi.org/10.1159/000252774.	Exclude - not a CKD representative population	N/A	N/A	N/A
	Agarwal, R., A. R. Rizkala, B. Bastani, M. O. Kaskas, D. J. Leehey, and A. Besarab. "A Randomized Controlled Trial of Oral Versus Intravenous Iron in Chronic Kidney Disease." Am J Nephrol 26, no. 5 (2006): 445-54. http://dx.doi.org/10.1159/000096174.	Exclude - no utilities reported	N/A	N/A	N/A
	Ahmadzadeh, S., H. Matlabi, H. Allahverdipour, and S. Khodaei Ashan. "The Effectiveness of Self-Management Program on Quality of Life among Haemodialysis Patients." Progress in Palliative Care 25, no. 4 (04 Jul 2017): 177-84. http://dx.doi.org/http://dx.doi.org/10.1080/09699260.2017.1345407.	Exclude - not a country of interest	N/A	N/A	N/A
	Amro, A., B. Waldum-Grevbo, N. von der Lippe, F. B. Brekke, C. Miaskowski, and I. Os. "Symptom Clusters from Dialysis to Renal Transplantation: A Five-Year Longitudinal Study." J Pain Symptom Manage 51, no. 3 (Mar 2016): 512-9. http://dx.doi.org/10.1016/j.jpainsymman.2015.10.012.	Exclude - not a country of interest	N/A	N/A	N/A
	Amro, A., B. Waldum, T. Dammen, C. Miaskowski, and I. Os. "Symptom Clusters in Patients on Dialysis and Their Association with Quality-of-Life Outcomes." J Ren Care 40, no. 1 (Mar 2014): 23-33. http://dx.doi.org/10.1111/jorc.12051.	Exclude - no utilities reported	N/A	N/A	N/A
	Bakewell, A. B., R. M. Higgins, and M. E. Edmunds. "Does Ethnicity Influence Perceived Quality of Life of Patients on Dialysis and Following Renal Transplant?" Nephrol Dial Transplant 16, no. 7 (Jul 2001): 1395-401. http://dx.doi.org/10.1093/ndt/16.7.1395.	Exclude - not a CKD representative population	N/A	N/A	N/A
	Bakewell, A. B., R. M. Higgins, and M. E. Edmunds. "Quality of Life in Peritoneal Dialysis Patients: Decline over Time and Association with Clinical Outcomes." Kidney Int 61, no. 1 (Jan 2002): 239-48. http://dx.doi.org/10.1046/j.1523-1755.2002.00096.x.	Exclude - not a study design of interest	N/A	N/A	N/A
	Barotfi, S., M. Z. Molnar, C. Almasi, A. Z. Kovacs, A. Remport, L. Szeifert, A. Szentkiralyi, E. Vamos, R. Zoller, S. Eremenco, M. Novak, and I. Mucsi. "Validation of the Kidney Disease Quality of Life-Short Form Questionnaire in Kidney Transplant Patients." J Psychosom Res 60, no. 5 (May 2006): 495-504. http://dx.doi.org/10.1016/j.jpsychores.2005.09.009.	Exclude - not a country of interest	N/A	N/A	N/A
	Baum, E., K. Pawlaczyk, B. Mackowiak, P. Sosinska, M. Matecka, B. Kolodziejczak, M. Musielak, and A. Breborowicz. "Levels of Hepatocyte Growth Factor in Serum Correlate with Quality of Life in Hemodialysis Patients." Int J Clin Exp Pathol 8, no. 10 (2015): 13477-82. https://www.ncbi.nlm.nih.gov/pmc/articles/PMC4680505/pdf/ijcep0008-13477.pdf.	Exclude - no utilities reported	N/A	N/A	N/A
	Borowiak, E., E. Braksator, M. Nowicki, and T. Kostka. "Quality of Life of Chronic Hemodialysis and Peritoneal Dialysis Patients." Clinical and Experimental Medical Letters 50, no. 1 (2009): 37-42. http://212.51.198.1/~ceml/img/20095001_borowiak.pdf	Exclude - no utilities reported	N/A	N/A	N/A
	Calisa, V., J. C. Craig, K. Howard, M. Howell, S. Alexander, S. J. Chadban, P. Clayton, W. H. Lim, J. Kanellis, K. Wyburn, D. W. Johnson, S. P. McDonald, H. Opdam, J. R. Chapman, J. Yang, and G. Wong. "Survival and Quality of Life Impact of a Risk-Based Allocation Algorithm for Deceased Donor Kidney Transplantation." Transplantation 102, no. 9 (Sep 2018): 1530-37. http://dx.doi.org/10.1097/tp.000…	Exclude - not a primary data source	N/A	N/A	N/A
	Cepeda Marte, J. L., A. Javier, C. Ruiz-Matuk, and R. Paulino-Ramirez. "Quality of Life and Nutritional Status in Diabetic Patients on Hemodialysis." Diabetes Metab Syndr 13, no. 1 (Jan - Feb 2019): 576-80. http://dx.doi.org/10.1016/j.dsx.2018.11.020.	Exclude - not a country of interest	N/A	N/A	N/A
	Chan, M. R., O. Shobande, H. Vats, M. Wakeen, X. Meyer, J. Bellingham, B. C. Astor, and A. S. Yevzlin. "The Effect of Buttonhole Cannulation Vs. Rope-Ladder Technique on Hemodialysis Access Patency." Semin Dial 27, no. 2 (Mar 2014): 210-6. http://dx.doi.org/10.1111/sdi.12143.	Exclude - not a study design of interest	N/A	N/A	N/A
	Chen, J. Y., E. P. Choi, E. Y. Wan, A. K. Chan, J. P. Tsang, K. H. Chan, W. K. Lo, S. L. Lui, W. L. Chu, and C. L. Lam. "Validation of the Disease-Specific Components of the Kidney Disease Quality of Life-36 (Kdqol-36) in Chinese Patients Undergoing Maintenance Dialysis." PLoS One 11, no. 5 (2016): e0155188. http://dx.doi.org/10.1371/journal.pone.0155188.	Exclude - no utilities reported	N/A	N/A	N/A
	Clarke, P. M., A. J. Hayes, P. G. Glasziou, R. Scott, J. Simes, and A. C. Keech. "Using the Eq-5d Index Score as a Predictor of Outcomes in Patients with Type 2 Diabetes." Med Care 47, no. 1 (Jan 2009): 61-8. http://dx.doi.org/10.1097/MLR.0b013e3181844855.	Exclude - not a country of interest	N/A	N/A	N/A
	Cleemput, I., K. Kesteloot, P. Moons, Y. Vanrenterghem, J. P. Van Hooff, J. P. Squifflet, and S. De Geest. "The Construct and Concurrent Validity of the Eq-5d in a Renal Transplant Population." Value Health 7, no. 4 (Jul-Aug 2004): 499-509. http://dx.doi.org/10.1111/j.1524-4733.2004.74013.x.	Exclude - not a study design of interest	N/A	N/A	N/A
	Cortes-Sanabria, L., C. A. Paredes-Cesena, R. M. Herrera-Llamas, Y. Cruz-Bueno, H. Soto-Molina, L. Pazarin, M. Cortes, and H. R. Martinez-Ramirez. "Comparison of Cost-Utility between Automated Peritoneal Dialysis and Continuous Ambulatory Peritoneal Dialysis." Arch Med Res 44, no. 8 (Nov 2013): 655-61. http://dx.doi.org/10.1016/j.arcmed.2013.10.017.	Exclude - not a study design of interest	N/A	N/A	N/A
	Covic, A., J. Jackson, A. Hadfield, J. Pike, and D. Siriopol. "Real-World Impact of Cardiovascular Disease and Anemia on Quality of Life and Productivity in Patients with Non-Dialysis-Dependent Chronic Kidney Disease." Adv Ther 34, no. 7 (Jul 2017): 1662-72. http://dx.doi.org/10.1007/s12325-017-0566-z.	Exclude - no utilities reported	N/A	N/A	N/A
	Cunningham, J., M. Danese, K. Olson, P. Klassen, and G. M. Chertow. "Effects of the Calcimimetic Cinacalcet Hcl on Cardiovascular Disease, Fracture, and Health-Related Quality of Life in Secondary Hyperparathyroidism." Kidney Int 68, no. 4 (Oct 2005): 1793-800. http://dx.doi.org/10.1111/j.1523-1755.2005.00596.x.	Exclude - not a primary data source	N/A	N/A	N/A
	Czyzewski, L., P. Frelik, J. Wyzgal, and L. Szarpak. "Evaluation of Quality of Life and Severity of Depression, Anxiety, and Stress in Patients after Kidney Transplantation." Transplant Proc 50, no. 6 (Jul - Aug 2018): 1733-37. http://dx.doi.org/10.1016/j.transproceed.2018.04.026.	Exclude - not a country of interest	N/A	N/A	N/A
	Czyzewski, L., J. Sanko-Resmer, J. Wyzgal, and A. Kurowski. "Assessment of Health-Related Quality of Life of Patients after Kidney Transplantation in Comparison with Hemodialysis and Peritoneal Dialysis." Ann Transplant 19 (Nov 9 2014): 576-85. http://dx.doi.org/10.12659/aot.891265.	Exclude - not a country of interest	N/A	N/A	N/A
	Davison, S. N., G. S. Jhangri, and D. H. Feeny. "Evidence on the Construct Validity of the Health Utilities Index Mark 2 and Mark 3 in Patients with Chronic Kidney Disease." Qual Life Res 17, no. 6 (Aug 2008): 933-42. http://dx.doi.org/10.1007/s11136-008-9354-1.	Exclude - not a study design of interest	N/A	N/A	N/A
	Davison, S. N., G. S. Jhangri, and D. H. Feeny. "Comparing the Health Utilities Index Mark 3 (Hui3) with the Short Form-36 Preference-Based Sf-6d in Chronic Kidney Disease." Value Health 12, no. 2 (Mar-Apr 2009): 340-5. http://dx.doi.org/10.1111/j.1524-4733.2008.00433.x.	Exclude - not a study design of interest	N/A	N/A	N/A
	de Fijter, C. W. H., A. T. N. van Diepen, F. Amiri, F. W. Dekker, and R. T. Krediet. "Patient-Reported Outcomes (Pros) Argue against the Limited Use of Peritoneal Dialysis in End-Stage Renal Disease." Clin Nephrol 90, no. 2 (Aug 2018): 94-101. http://dx.doi.org/10.5414/cn109369.	Exclude - not a country of interest	N/A	N/A	N/A
	de Wit, G. A., M. P. Merkus, R. T. Krediet, and F. T. de Charro. "A Comparison of Quality of Life of Patients on Automated and Continuous Ambulatory Peritoneal Dialysis." Perit Dial Int 21, no. 3 (May-Jun 2001): 306-12.	Exclude - not a country of interest	N/A	N/A	N/A
	de Wit, G. A., M. P. Merkus, R. T. Krediet, and F. T. de Charro. "Health Profiles and Health Preferences of Dialysis Patients." Nephrol Dial Transplant 17, no. 1 (Jan 2002): 86-92. http://dx.doi.org/10.1093/ndt/17.1.86.	Exclude - not a country of interest	N/A	N/A	N/A
	Enia, G., R. Tripepi, V. Panuccio, C. Torino, M. Garozzo, G. G. Battaglia, and C. Zoccali. "Pulmonary Congestion and Physical Functioning in Peritoneal Dialysis Patients." Perit Dial Int 32, no. 5 (Sep-Oct 2012): 531-6. http://dx.doi.org/10.3747/pdi.2010.00250.	Exclude - not a study design of interest	N/A	N/A	N/A
	Esposito, P., F. Furini, M. Gregorini, E. F. Pattonieri, V. Corradetti, E. La Porta, E. Caramella, M. Calatroni, L. Petrucci, C. Klersy, and T. Rampino. "Global Performance Status Score: A New Tool to Assess Physical Performance in Kidney Transplant Patients." Transplant Proc 49, no. 6 (Jul - Aug 2017): 1270-75. http://dx.doi.org/10.1016/j.transproceed.2017.02.052.	Exclude - not a study design of interest	N/A	N/A	N/A
	Farag, Y. M., S. R. Keithi-Reddy, B. V. Mittal, S. P. Surana, F. Addabbo, M. S. Goligorsky, and A. K. Singh. "Anemia, Inflammation and Health-Related Quality of Life in Chronic Kidney Disease Patients." Clin Nephrol 75, no. 6 (Jun 2011): 524-33. http://dx.doi.org/10.5414/cnp75524.	Exclude - no utilities reported	N/A	N/A	N/A
	Fidan, F., B. M. Alkan, A. Tosun, A. Altunoglu, and O. Ardicoglu. "Quality of Life and Correlation with Musculoskeletal Problems, Hand Disability and Depression in Patients with Hemodialysis." Int J Rheum Dis 19, no. 2 (Feb 2016): 159-66. http://dx.doi.org/10.1111/1756-185x.12171.	Exclude - not a country of interest	N/A	N/A	N/A
	Fructuoso, M., R. Castro, L. Oliveira, C. Prata, and T. Morgado. "Quality of Life in Chronic Kidney Disease." Nefrologia 31, no. 1 (2011): 91-6. http://dx.doi.org/10.3265/Nefrologia.pre2010.Jul.10483.	Exclude - not a country of interest	N/A	N/A	N/A
	Fukuhara, S., A. A. Lopes, J. L. Bragg-Gresham, K. Kurokawa, D. L. Mapes, T. Akizawa, J. Bommer, B. J. Canaud, F. K. Port, and P. J. Held. "Health-Related Quality of Life among Dialysis Patients on Three Continents: The Dialysis Outcomes and Practice Patterns Study." Kidney Int 64, no. 5 (Nov 2003): 1903-10. http://dx.doi.org/10.1046/j.1523-1755.2003.00289.x.	Exclude - not a primary data source	N/A	N/A	N/A
	Gerard, K., T. Nicholson, M. Mullee, R. Mehta, and P. Roderick. "Eq-5d Versus Sf-6d in an Older, Chronically Ill Patient Group." Appl Health Econ Health Policy 3, no. 2 (2004): 91-102. http://dx.doi.org/10.2165/00148365-200403020-00005.	Exclude - not a study design of interest	N/A	N/A	N/A
	Greiner, W., K. Obermann, and J. M. Schulenburg. "Socio-Economic Evaluation of Kidney Transplantation in Germany." Archives of Hellenic Medicine 18, no. 2 (2001): 147-55. http://proxy.library.nyu.edu/login?url=http://ovidsp.ovid.com/ovidweb.cgi?T=JS&CSC=Y&NEWS=N&PAGE=fulltext&D=emed7&AN=33138156	Exclude - not a CKD representative population	N/A	N/A	N/A
	Griva, K., C. S. Goh, W. C. A. Kang, Z. L. Yu, M. C. Chan, S. Y. Wu, T. Krishnasamy, and M. Foo. "Quality of Life and Emotional Distress in Patients and Burden in Caregivers: A Comparison between Assisted Peritoneal Dialysis and Self-Care Peritoneal Dialysis." Qual Life Res 25, no. 2 (Feb 2016): 373-84. http://dx.doi.org/10.1007/s11136-015-1074-8.	Exclude - not a country of interest	N/A	N/A	N/A
	Guenzani, D., M. Buoli, G. S. Carnevali, M. Serati, P. Messa, and S. Vettoretti. "Is There an Association between Severity of Illness and Psychiatric Symptoms in Patients with Chronic Renal Failure?" Psychol Health Med 23, no. 8 (Sep 2018): 970-79. http://dx.doi.org/10.1080/13548506.2018.1426868.	Exclude - no utilities reported	N/A	N/A	N/A
	Guerra-Guerrero, V., O. Sanhueza-Alvarado, and M. Caceres-Espina. "Quality of Life in People with Chronic Hemodialysis: Association with Sociodemographic, Medical-Clinical and Laboratory Variables." Rev Lat Am Enfermagem 20, no. 5 (Sep-Oct 2012): 838-46. http://dx.doi.org/10.1590/s0104-11692012000500004.	Exclude - not a country of interest	N/A	N/A	N/A
	Gumprecht, J., K. Zelobowska, K. Gosek, J. Zywiec, M. Adamski, and W. Grzeszczak. "Quality of Life among Diabetic and Non-Diabetic Patients on Maintenance Haemodialysis." Exp Clin Endocrinol Diabetes 118, no. 3 (Mar 2010): 205-8. http://dx.doi.org/10.1055/s-0029-1192023.	Exclude - not a country of interest	N/A	N/A	N/A
	Guo, A., M. Wolfson, and R. Holt. "Early Quality of Life Benefits of Icodextrin in Peritoneal Dialysis." Kidney Int Suppl, no. 81 (Oct 2002): S72-9. http://dx.doi.org/10.1046/j.1523-1755.62.s81.10.x.	Exclude - not a study design of interest	N/A	N/A	N/A
	Hansen, R. A., H. Chin, S. Blalock, and M. S. Joy. "Predialysis Chronic Kidney Disease: Evaluation of Quality of Life in Clinic Patients Receiving Comprehensive Anemia Care." Res Social Adm Pharm 5, no. 2 (Jun 2009): 143-53. http://dx.doi.org/10.1016/j.sapharm.2008.06.004.	Exclude - not a study design of interest	N/A	N/A	N/A
	Hardinger, K. L., S. Rhee, P. Buchanan, M. Koch, B. Miller, D. Enkvetchakul, R. Schuessler, M. A. Schnitzler, and D. C. Brennan. "A Prospective, Randomized, Double-Blinded Comparison of Thymoglobulin Versus Atgam for Induction Immunosuppressive Therapy: 10-Year Results." Transplantation 86, no. 7 (Oct 15 2008): 947-52. http://dx.doi.org/10.1097/TP.0b013e318187bc67.	Exclude - no utilities reported	N/A	N/A	N/A
	Harris, S. A., D. L. Lamping, E. A. Brown, and N. Constantinovici. "Clinical Outcomes and Quality of Life in Elderly Patients on Peritoneal Dialysis Versus Hemodialysis." Perit Dial Int 22, no. 4 (Jul-Aug 2002): 463-70.	Exclude - not a study design of interest	N/A	N/A	N/A
	Heidenheim, A. P., N. Muirhead, L. Moist, and R. M. Lindsay. "Patient Quality of Life on Quotidian Hemodialysis." Am J Kidney Dis 42, no. 1 Suppl (Jul 2003): 36-41. https://www.ajkd.org/article/S0272-6386(03)00536-5/fulltext.	Exclude - not a CKD representative population	N/A	N/A	N/A
	Hiragi, S., R. Goto, Y. Tanaka, Y. Matsuyama, A. Sawada, I. K. Saka, H. Miyata, H. Tamura, M. Yanagita, T. Kuroda, O. Ogawa, and T. Kobayashi. "Estimating the Net Utility Gains among Donors and Recipients of Adult Living Donor Kidney Transplant." Transplant Proc 51, no. 3 (April 2019): 676-83. http://dx.doi.org/http://dx.doi.org/10.1016/j.transproceed.2019.01.049.	Exclude - not a country of interest	N/A	N/A	N/A
	Hishii, S., N. Miyatake, H. Nishi, A. Katayama, K. Ujike, K. Koumoto, and H. Hashimoto. "Relationship between Sedentary Behavior and Health-Related Quality of Life in Patients on Chronic Hemodialysis." Acta Med Okayama 72, no. 4 (Aug 2018): 395-400. http://dx.doi.org/10.18926/amo/56177.	Exclude - not a country of interest	N/A	N/A	N/A
	Kang, G. W., I. H. Lee, K. S. Ahn, J. Lee, Y. Ji, and J. Woo. "Clinical and Psychosocial Factors Predicting Health-Related Quality of Life in Hemodialysis Patients." Hemodial Int 19, no. 3 (Jul 2015): 439-46. http://dx.doi.org/10.1111/hdi.12271.	Exclude - not a country of interest	N/A	N/A	N/A
	Karkar, A., M. Abdelrahman, and F. Locatelli. "A Randomized Trial on Health-Related Patient Satisfaction Level with High-Efficiency Online Hemodiafiltration Versus High-Flux Dialysis." Blood Purif 40, no. 1 (2015): 84-91. http://dx.doi.org/10.1159/000381255.	Exclude - not a study design of interest	N/A	N/A	N/A
	Kilshaw, L., H. Sammut, R. Asher, P. Williams, R. Saxena, and M. Howse. "A Study to Describe the Health Trajectory of Patients with Advanced Renal Disease Who Choose Not to Receive Dialysis." Clinical Kidney Journal 9, no. 3 (2016): 470-75. http://dx.doi.org/http://dx.doi.org/10.1093/ckj/sfw005.	Exclude - no utilities reported	N/A	N/A	N/A
	Klersy, C., A. Callegari, I. Giorgi, V. Sepe, E. Efficace, and P. Politi. "Italian Translation, Cultural Adaptation and Validation of Kdqol-Sf, Version 1.3, in Patients with Severe Renal Failure." J Nephrol 20, no. 1 (Jan-Feb 2007): 43-51.	Exclude - no utilities reported	N/A	N/A	N/A
	Kostro, J. Z., A. Hellmann, J. Kobiela, I. Skora, M. Lichodziejewska-Niemierko, A. Debska-lizien, and Z. ledzinski. "Quality of Life after Kidney Transplantation: A Prospective Study." Transplant Proc 48, no. 1 (01 Jan 2016): 50-54. http://dx.doi.org/http://dx.doi.org/10.1016/j.transproceed.2015.10.058.	Exclude - not a country of interest	N/A	N/A	N/A
	Kumar, B., A. Tilea, B. W. Gillespie, X. Zhang, M. Kiser, G. Eisele, F. Finkelstein, P. Kotanko, N. Levin, S. Rajagopalan, and R. Saran. "Significance of Self-Reported Sleep Quality (Sq) in Chronic Kidney Disease (Ckd): The Renal Research Institute (Rri)-Ckd Study." Clin Nephrol 73, no. 2 (Feb 2010): 104-14. http://dx.doi.org/10.5414/cnp73104.	Exclude - no utilities reported	N/A	N/A	N/A
	Li, J., H. Wang, H. Xie, G. Mei, W. Cai, J. Ye, J. Zhang, G. Ye, and H. Zhai. "Effects of Post-Discharge Nurse-Led Telephone Supportive Care for Patients with Chronic Kidney Disease Undergoing Peritoneal Dialysis in China: A Randomized Controlled Trial." Perit Dial Int 34, no. 3 (May 2014): 278-88. http://dx.doi.org/10.3747/pdi.2012.00268.	Exclude - no utilities reported	N/A	N/A	N/A
	Lim, H. A., Z. Yu, A. W. Kang, M. W. Foo, and K. Griva. "The Course of Quality of Life in Patients on Peritoneal Dialysis: A 12-Month Prospective Observational Cohort Study." Int J Behav Med 23, no. 4 (Aug 2016): 507-14. http://dx.doi.org/10.1007/s12529-015-9521-z.	Exclude - not a country of interest	N/A	N/A	N/A
	Lindsay, R. M., P. A. Heidenheim, G. Nesrallah, A. X. Garg, and R. Suri. "Minutes to Recovery after a Hemodialysis Session: A Simple Health-Related Quality of Life Question That Is Reliable, Valid, and Sensitive to Change." Clin J Am Soc Nephrol 1, no. 5 (Sep 2006): 952-9. http://dx.doi.org/10.2215/cjn.00040106.	Exclude - no utilities reported	N/A	N/A	N/A
	Loos-Ayav, C., L. Frimat, M. Kessler, J. Chanliau, P. Y. Durand, and S. Briancon. "Changes in Health-Related Quality of Life in Patients of Self-Care Vs. In-Center Dialysis During the First Year." Qual Life Res 17, no. 1 (Feb 2008): 1-9. http://dx.doi.org/10.1007/s11136-007-9286-1.	Exclude - not a study design of interest	N/A	N/A	N/A
	Lopes, A. A., J. L. Bragg-Gresham, D. A. Goodkin, S. Fukuhara, D. L. Mapes, E. W. Young, B. W. Gillespie, T. Akizawa, R. N. Greenwood, V. E. Andreucci, T. Akiba, P. J. Held, and F. K. Port. "Factors Associated with Health-Related Quality of Life among Hemodialysis Patients in the Dopps." Qual Life Res 16, no. 4 (May 2007): 545-57. http://dx.doi.org/10.1007/s11136-006-9143-7.	Exclude - no utilities reported	N/A	N/A	N/A
	Luo, J., A. Lee, D. E. Cohen, C. Colson, and S. M. Brunelli. "Vocational Activity and Health Insurance Type among Patients with End-Stage Renal Disease: Association with Outcomes." J Nephrol 31, no. 4 (01 Aug 2018): 577-84. http://dx.doi.org/http://dx.doi.org/10.1007/s40620-018-0478-2.	Exclude - not a study design of interest	N/A	N/A	N/A
	Maor, Y., M. King, L. Olmer, and B. Mozes. "A Comparison of Three Measures: The Time Trade-Off Technique, Global Health-Related Quality of Life and the Sf-36 in Dialysis Patients." J Clin Epidemiol 54, no. 6 (Jun 2001): 565-70. https://www.jclinepi.com/article/S0895-4356(00)00338-3/fulltext.	Exclude - not a country of interest	N/A	N/A	N/A
	Michels, W. M., S. van Dijk, M. Verduijn, S. le Cessie, E. W. Boeschoten, F. W. Dekker, and R. T. Krediet. "Quality of Life in Automated and Continuous Ambulatory Peritoneal Dialysis." Perit Dial Int 31, no. 2 (Mar-Apr 2011): 138-47. http://dx.doi.org/10.3747/pdi.2010.00063.	Exclude - not a country of interest	N/A	N/A	N/A
	Mok, M. M. Y., C. K. M. Liu, M. F. Lam, L. P. Y. Kwan, G. C. W. Chan, M. K. M. Ma, D. Y. H. Yap, F. Chiu, C. B. Y. Choy, S. C. W. Tang, and T. M. Chan. "A Longitudinal Study on the Prevalence and Risk Factors for Depression and Anxiety, Quality of Life, and Clinical Outcomes in Incident Peritoneal Dialysis Patients." Peritoneal Dialysis International 39, no. 1 (January-February 2019): 74-82. http…	Exclude - no utilities reported	N/A	N/A	N/A
	Mokarram Hossain, R., M. Masud Iqbal, M. Rafiqul Alam, S. Fazlul Islam, M. Omar Faroque, and S. Islam Selim. "Quality of Life in Renal Transplant Recipient and Donor." Transplant Proc 47, no. 4 (May 2015): 1128-30. http://dx.doi.org/10.1016/j.transproceed.2014.10.068.	Exclude - not a country of interest	N/A	N/A	N/A
	Molnar-Varga, M., M. Z. Molnar, L. Szeifert, A. Z. Kovacs, A. Kelemen, A. Becze, G. Laszlo, A. Szentkiralyi, M. E. Czira, I. Mucsi, and M. Novak. "Health-Related Quality of Life and Clinical Outcomes in Kidney Transplant Recipients." Am J Kidney Dis 58, no. 3 (Sep 2011): 444-52. http://dx.doi.org/10.1053/j.ajkd.2011.03.028.	Exclude - not a country of interest	N/A	N/A	N/A
	Moons, P., Y. Vanrenterghem, J. P. Van Hooff, J. P. Squifflet, D. Margodt, M. Mullens, I. Thevissen, and S. De Geest. "Health-Related Quality of Life and Symptom Experience in Tacrolimus-Based Regimens after Renal Transplantation: A Multicentre Study." Transpl Int 16, no. 9 (Sep 2003): 653-64. http://dx.doi.org/10.1007/s00147-003-0595-1.	Exclude - not a country of interest	N/A	N/A	N/A
	Neri, L., J. Dukes, D. C. Brennan, P. R. Salvalaggio, S. Seelam, S. Desiraju, and M. Schnitzler. "Impaired Renal Function Is Associated with Worse Self-Reported Outcomes after Kidney Transplantation." Qual Life Res 20, no. 10 (Dec 2011): 1689-98. http://dx.doi.org/10.1007/s11136-011-9905-8.	Exclude - no utilities reported	N/A	N/A	N/A
	Nguyen, N. T. Q., P. Cockwell, A. P. Maxwell, M. Griffin, T. O'Brien, and C. O'Neill. "Chronic Kidney Disease, Health-Related Quality of Life and Their Associated Economic Burden among a Nationally Representative Sample of Community Dwelling Adults in England." PLoS One 13, no. 11 (2018): e0207960. http://dx.doi.org/10.1371/journal.pone.0207960.	Exclude - no utilities reported	N/A	N/A	N/A
	Nochaiwong, S., C. Ruengorn, R. Awiphan, S. Panyathong, K. Noppakun, W. Chongruksut, and S. Chiewchanvit. "Development of a Multidimensional Assessment Tool for Uraemic Pruritus: Uraemic Pruritus in Dialysis Patients (up-Dial)." Br J Dermatol 176, no. 6 (Jun 2017): 1516-24. http://dx.doi.org/10.1111/bjd.15268.	Exclude - not a country of interest	N/A	N/A	N/A
	Okubo, R., H. Kai, M. Kondo, C. Saito, K. Yoh, N. Morito, J. Usui, and K. Yamagata. "Health-Related Quality of Life and Prognosis in Patients with Chronic Kidney Disease: A 3-Year Follow-up Study." Clin Exp Nephrol 18, no. 5 (Oct 2014): 697-703. http://dx.doi.org/10.1007/s10157-013-0901-x.	Exclude - not a country of interest	N/A	N/A	N/A
	Panuccio, V., R. Tripepi, M. Bellantoni, L. Saporito, S. Quattrone, V. Lacava, G. Parlongo, G. Tripepi, F. Mallamaci, and C. Zoccali. "Pruritus and Quality of Life in Renal Transplant Patients." Clin Transplant 31, no. 3 (Mar 2017). http://dx.doi.org/10.1111/ctr.12893.	Exclude - no utilities reported	N/A	N/A	N/A
	Park, J. Y., K. D. Yoo, Y. C. Kim, D. K. Kim, K. W. Joo, S. W. Kang, C. W. Yang, N. H. Kim, Y. L. Kim, C. S. Lim, Y. S. Kim, and J. P. Lee. "Early Dialysis Initiation Does Not Improve Clinical Outcomes in Elderly End-Stage Renal Disease Patients: A Multicenter Prospective Cohort Study." PLoS One 12, no. 4 (2017): e0175830. http://dx.doi.org/10.1371/journal.pone.0175830.	Exclude - not a country of interest	N/A	N/A	N/A
	Parkerson, G. R., Jr. and R. A. Gutman. "Health-Related Quality of Life Predictors of Survival and Hospital Utilization." Health Care Financ Rev 21, no. 3 (Spring 2000): 171-84. https://www.ncbi.nlm.nih.gov/pmc/articles/PMC4194681/pdf/hcfr-21-3-171.pdf.	Exclude - no utilities reported	N/A	N/A	N/A
	Peipert, J. D., P. M. Bentler, K. Klicko, and R. D. Hays. "Psychometric Properties of the Kidney Disease Quality of Life 36-Item Short-Form Survey (Kdqol-36) in the United States." American Journal of Kidney Diseases 71, no. 4 (April 2018): 461-68. http://dx.doi.org/http://dx.doi.org/10.1053/j.ajkd.2017.07.020.	Exclude - not a study design of interest	N/A	N/A	N/A
	Poulsen, C. G., K. D. Kjaergaard, C. D. Peters, B. Jespersen, and J. D. Jensen. "Quality of Life Development During Initial Hemodialysis Therapy and Association with Loss of Residual Renal Function." Hemodial Int 21, no. 3 (Jul 2017): 409-21. http://dx.doi.org/10.1111/hdi.12505.	Exclude - not a country of interest	N/A	N/A	N/A
	Punal Rioboo, J., E. Sanchez-Iriso, A. Ruano-Ravina, M. L. Varela Lema, D. Sanchez-Guisande, L. Gonzalez-Rodriguez, J. A. Herrero, G. Barril, F. Maduell, J. Hernandez, A. Otero, M. A. Bajo, and R. Sanchez. "Short Daily Versus Conventional Hemodialysis Quality of Life: A Cross-Sectional Multicentric Study in Spain." Blood Purif 28, no. 3 (2009): 159-64. http://dx.doi.org/10.1159/000227784.	Exclude - no utilities reported	N/A	N/A	N/A
	Rajan, M., K. C. Lai, C. L. Tseng, S. Qian, A. Selim, L. Kazis, L. Pogach, and A. Sinha. "Estimating Utilities for Chronic Kidney Disease, Using Sf-36 and Sf-12-Based Measures: Challenges in a Population of Veterans with Diabetes." Qual Life Res 22, no. 1 (Feb 2013): 53-64. http://dx.doi.org/10.1007/s11136-012-0139-1.	Exclude - not a primary data source	N/A	N/A	N/A
	Rao, S., W. B. Carter, D. L. Mapes, J. D. Kallich, C. J. Kamberg, K. L. Spritzer, and R. D. Hays. "Development of Subscales from the Symptoms/Problems and Effects of Kidney Disease Scales of the Kidney Disease Quality of Life Instrument." Clin Ther 22, no. 9 (Sep 2000): 1099-111. http://dx.doi.org/10.1016/s0149-2918(00)80087-9.	Exclude - not a primary data source	N/A	N/A	N/A
	Ricardo, A. C., E. Hacker, C. M. Lora, L. Ackerson, K. B. De Salvo, A. Go, J. W. Kusek, L. Nessel, A. Ojo, R. R. Townsend, D. Xie, C. E. Ferrans, and J. P. Lash. "Validation of the Kidney Disease Quality of Life Short Form 36 (Kdqol-36tm) Us Spanish and English Versions in a Cohort of Hispanics with Chronic Kidney Disease." Ethnicity and Disease 23, no. 2 (Spring 2013): 202-09. http://www.ishib.o…	Exclude - not a study design of interest	N/A	N/A	N/A
	Saad, M. M., Y. El Douaihy, C. Boumitri, C. Rondla, E. Moussaly, M. Daoud, and S. E. El Sayegh. "Predictors of Quality of Life in Patients with End-Stage Renal Disease on Hemodialysis." International Journal of Nephrology and Renovascular Disease 8 (03 Sep 2015): 119-23. http://dx.doi.org/http://dx.doi.org/10.2147/IJNRD.S84929.	Exclude - not a study design of interest	N/A	N/A	N/A
	Saban, K. L., F. B. Bryant, D. J. Reda, K. T. Stroupe, and D. M. Hynes. "Measurement Invariance of the Kidney Disease and Quality of Life Instrument (Kdqol-Sf) across Veterans and Non-Veterans." Health Qual Life Outcomes 8 (Oct 25 2010): 120. http://dx.doi.org/10.1186/1477-7525-8-120.	Exclude - no utilities reported	N/A	N/A	N/A
	Saban, K. L., K. T. Stroupe, F. B. Bryant, D. J. Reda, M. M. Browning, and D. M. Hynes. "Comparison of Health-Related Quality of Life Measures for Chronic Renal Failure: Quality of Well-Being Scale, Short-Form-6d, and the Kidney Disease Quality of Life Instrument." Qual Life Res 17, no. 8 (Oct 2008): 1103-15. http://dx.doi.org/10.1007/s11136-008-9387-5.	Exclude - not a primary data source	N/A	N/A	N/A
	Schick-Makaroff, K. and A. Molzahn. "Brief Communication: Patient Satisfaction with the Use of Tablet Computers: A Pilot Study in Two Outpatient Home Dialysis Clinics." Canadian Journal of Kidney Health and Disease 1 (1) (no pagination), no. 22 (2014). http://dx.doi.org/http://dx.doi.org/10.1186/s40697-014-0022-9.	Exclude - no utilities reported	N/A	N/A	N/A
	Sekercioglu, N., B. Curtis, S. Murphy, G. Blackhouse, and B. Barrett. "Estimates of Health Utility Scores in Chronic Kidney Disease." Int Urol Nephrol 49, no. 11 (01 Nov 2017): 2043-49. http://dx.doi.org/http://dx.doi.org/10.1007/s11255-017-1664-1.	Exclude - not a study design of interest	N/A	N/A	N/A
	Sexton, D. J., A. C. Lowney, C. M. O'Seaghdha, M. Murphy, T. O'Brien, L. F. Casserly, R. McQuillan, W. D. Plant, J. A. Eustace, S. M. Kinsella, and P. J. Conlon. "Do Patient-Reported Measures of Symptoms and Health Status Predict Mortality in Hemodialysis? An Assessment of Pos-S Renal and Eq-5d." Hemodial Int 20, no. 4 (Oct 2016): 618-30. http://dx.doi.org/10.1111/hdi.12415.	Exclude - not a country of interest	N/A	N/A	N/A
	Simic-Ogrizovic, S., T. Jemcov, S. Pejanovic, M. Stosovic, M. Radovic, and L. Djukanovic. "Health-Related Quality of Life, Treatment Efficacy, and Hemodialysis Patient Outcome." Ren Fail 31, no. 3 (2009): 201-6. http://dx.doi.org/10.1080/08860220802669842.	Exclude - not a country of interest	N/A	N/A	N/A
	Tang, E., O. Ekundayo, J. D. Peipert, N. Edwards, A. Bansal, C. Richardson, S. J. Bartlett, D. Howell, M. Li, D. Cella, M. Novak, and I. Mucsi. "Validation of the Patient-Reported Outcomes Measurement Information System (Promis)-57 and -29 Item Short Forms among Kidney Transplant Recipients." Qual Life Res 28, no. 3 (Mar 2019): 815-27. http://dx.doi.org/10.1007/s11136-018-2058-2.	Exclude - not a study design of interest	N/A	N/A	N/A
	Troidle, L., D. Wuerth, S. Finkelstein, A. Kliger, and F. Finkelstein. "The Bdi and the Sf36: Which Tool to Use to Screen for Depression?" Adv Perit Dial 19 (2003): 159-62.	Exclude - no utilities reported	N/A	N/A	N/A
	Tsutsui, H., T. Ojima, Y. Tsuruta, S. Kato, Y. Yasuda, and Y. Oshida. "Validity of a Checklist for Hemodialysis Patients Based on the International Classification of Functioning, Disability and Health." Ther Apher Dial 18, no. 5 (Oct 2014): 473-80. http://dx.doi.org/10.1111/1744-9987.12163.	Exclude - not a country of interest	N/A	N/A	N/A
	Turlapati, S., P. Konduri, L. S. Maheshwaram, S. K. C. Loka, S. Yellu, and S. F. Bijja. "Evaluation of Health Related Quality of Life in Haemodialysis Patients in a Tertiary Care Hospital." International Journal of Pharmaceutical Sciences and Research 6, no. 11 (2015): 4733-42. http://dx.doi.org/http://dx.doi.org/10.13040/IJPSR.0975-8232.6%2811%29.4733-42.	Exclude - not a country of interest	N/A	N/A	N/A
	Unruh, M. L., A. B. Newman, B. Larive, M. A. Dew, D. C. Miskulin, T. Greene, S. Beddhu, M. V. Rocco, J. W. Kusek, and K. B. Meyer. "The Influence of Age on Changes in Health-Related Quality of Life over Three Years in a Cohort Undergoing Hemodialysis." J Am Geriatr Soc 56, no. 9 (Sep 2008): 1608-17. http://dx.doi.org/10.1111/j.1532-5415.2008.01849.x.	Exclude - not a primary data source	N/A	N/A	N/A
	Van Loon, I., M. E. Hamaker, F. T. J. Boereboom, M. P. Grooteman, P. J. Blankestijn, R. M. A. Van Den Dorpel, M. J. Nube, P. M. Ter Wee, M. C. Verhaar, and M. L. Bots. "A Closer Look at the Trajectory of Physical Functioning in Chronic Hemodialysis." Age Ageing 46, no. 4 (01 Jul 2017): 594-99. http://dx.doi.org/http://dx.doi.org/10.1093/ageing/afx006.	Exclude - not a country of interest	N/A	N/A	N/A
	van Loon, I. N., M. L. Bots, F. T. J. Boereboom, M. P. C. Grooteman, P. J. Blankestijn, M. A. van den Dorpel, M. J. Nube, P. M. Ter Wee, M. C. Verhaar, and M. E. Hamaker. "Quality of Life as Indicator of Poor Outcome in Hemodialysis: Relation with Mortality in Different Age Groups." BMC Nephrol 18, no. 1 (Jul 6 2017): 217. http://dx.doi.org/10.1186/s12882-017-0621-7.	Exclude - not a country of interest	N/A	N/A	N/A
	Van Loon, I. N., N. A. Goto, F. T. J. Boereboom, M. C. Verhaar, M. L. Bots, and M. E. Hamaker. "Quality of Life after the Initiation of Dialysis or Maximal Conservative Management in Elderly Patients: A Longitudinal Analysis of the Geriatric Assessment in Older Patients Starting Dialysis (Gold) Study." BMC Nephrol 20 (1) (no pagination), no. 108 (29 Mar 2019). http://dx.doi.org/http://dx.doi.org/…	Exclude - not a country of interest	N/A	N/A	N/A
	Van Manen, J. G., J. C. Korevaar, F. W. Dekker, E. W. Boeschoten, P. M. Bossuyt, and R. T. Krediet. "Adjustment for Comorbidity in Studies on Health Status in Esrd Patients: Which Comorbidity Index to Use?" J Am Soc Nephrol 14, no. 2 (Feb 2003): 478-85. http://dx.doi.org/10.1097/01.asn.0000043902.30577.c9.	Exclude - not a country of interest	N/A	N/A	N/A
	Venkateswaramurthy, N., M. Saiful Islam, R. C. Habeeba, and R. Sambathkumar. "Assessment of Quality of Life in Dialysis and Non-Dialysis Chronic Kidney Disease Patients." International Journal of Pharmaceutical Sciences and Research 10, no. 6 (2019): 2970-74. http://dx.doi.org/http://dx.doi.org/10.13040/IJPSR.0975-8232.10%286%29.2970-74.	Exclude - not a country of interest	N/A	N/A	N/A
	von der Lippe, N., B. Waldum-Grevbo, A. Varberg Reisaeter, and I. Os. "Is Hrqol in Dialysis Associated with Patient Survival or Graft Function after Kidney Transplantation?" BMC Nephrol 17 (Jul 26 2016): 94. http://dx.doi.org/10.1186/s12882-016-0316-5.	Exclude - not a country of interest	N/A	N/A	N/A
	Von Der Lippe, N., B. Waldum, F. B. Brekke, A. A. G. Amro, A. V. Reisaeter, and I. Os. "From Dialysis to Transplantation: A 5-Year Longitudinal Study on Self-Reported Quality of Life." BMC Nephrol 15 (1) (no pagination), no. 191 (2014). http://dx.doi.org/http://dx.doi.org/10.1186/1471-2369-15-191.	Exclude - not a country of interest	N/A	N/A	N/A
	Wolfgram, D. F., K. Garcia, G. Evans, S. Zamanian, R. Tang, T. Wiegmann, R. Sharma, R. Campbell, and J. Whittle. "Association of Albuminuria and Estimated Glomerular Filtration Rate with Functional Performance Measures in Older Adults with Chronic Kidney Disease." Am J Nephrol 45, no. 2 (2017): 172-79. http://dx.doi.org/10.1159/000455388.	Exclude - not a study design of interest	N/A	N/A	N/A
	Wong, C. K. H., J. Y. Chen, S. K. S. Fung, W. K. Lo, S. L. Lui, T. M. Chan, Y. L. Cheng, I. Kong, E. Y. F. Wan, and C. L. K. Lam. "Health-Related Quality of Life and Health Utility of Chinese Patients Undergoing Nocturnal Home Haemodialysis in Comparison with Other Modes of Dialysis." Nephrology 24, no. 6 (June 2019): 630-37. http://dx.doi.org/http://dx.doi.org/10.1111/nep.13429.	Exclude - not a study design of interest	N/A	N/A	N/A

## Sheet: Sheet2
Abaci, S. H., S. Alagoz, A. Salihoglu, S. F. Yalin, S. Gulcicek, M. R. Altiparmak, and N. Seyahi. "Assessment of Anemia and Quality of Life in Patients with Renal Transplantation." Transplant Proc 47, no. 10 (Dec 2015): 2875-80. http://dx.doi.org/10.1016/j.transproceed.2015.10.043.
Abu-Alfa, A. K., L. Sloan, C. Charytan, M. Sekkarie, D. Scarlata, D. Globe, and P. Audhya. "The Association of Darbepoetin Alfa with Hemoglobin and Health-Related Quality of Life in Patients with Chronic Kidney Disease Not Receiving Dialysis." Curr Med Res Opin 24, no. 4 (Apr 2008): 1091-100. http://dx.doi.org/10.1185/030079908x280653.
Agarwal, R. "Developing a Self-Administered Ckd Symptom Assessment Instrument." Nephrology Dialysis Transplantation 25, no. 1 (January 2010): 160-66. http://dx.doi.org/http://dx.doi.org/10.1093/ndt/gfp426.
Agarwal, R., S. S. Kariyanna, and R. P. Light. "Circadian Blood Pressure Classification Scheme and the Health of Patients with Chronic Kidney Disease." Am J Nephrol 30, no. 6 (2009): 536-46. http://dx.doi.org/10.1159/000252774.
Agarwal, R., A. R. Rizkala, B. Bastani, M. O. Kaskas, D. J. Leehey, and A. Besarab. "A Randomized Controlled Trial of Oral Versus Intravenous Iron in Chronic Kidney Disease." Am J Nephrol 26, no. 5 (2006): 445-54. http://dx.doi.org/10.1159/000096174.
Ahmadzadeh, S., H. Matlabi, H. Allahverdipour, and S. Khodaei Ashan. "The Effectiveness of Self-Management Program on Quality of Life among Haemodialysis Patients." Progress in Palliative Care 25, no. 4 (04 Jul 2017): 177-84. http://dx.doi.org/http://dx.doi.org/10.1080/09699260.2017.1345407.
Alexander, M., R. Kewalramani, I. Agodoa, and D. Globe. "Association of Anemia Correction with Health Related Quality of Life in Patients Not on Dialysis." Curr Med Res Opin 23, no. 12 (Dec 2007): 2997-3008. http://dx.doi.org/10.1185/030079907x242502.
Amro, A., B. Waldum-Grevbo, N. von der Lippe, F. B. Brekke, C. Miaskowski, and I. Os. "Symptom Clusters from Dialysis to Renal Transplantation: A Five-Year Longitudinal Study." J Pain Symptom Manage 51, no. 3 (Mar 2016): 512-9. http://dx.doi.org/10.1016/j.jpainsymman.2015.10.012.
Amro, A., B. Waldum, T. Dammen, C. Miaskowski, and I. Os. "Symptom Clusters in Patients on Dialysis and Their Association with Quality-of-Life Outcomes." J Ren Care 40, no. 1 (Mar 2014): 23-33. http://dx.doi.org/10.1111/jorc.12051.
Bakewell, A. B., R. M. Higgins, and M. E. Edmunds. "Does Ethnicity Influence Perceived Quality of Life of Patients on Dialysis and Following Renal Transplant?" Nephrol Dial Transplant 16, no. 7 (Jul 2001): 1395-401. http://dx.doi.org/10.1093/ndt/16.7.1395.
Bakewell, A. B., R. M. Higgins, and M. E. Edmunds. "Quality of Life in Peritoneal Dialysis Patients: Decline over Time and Association with Clinical Outcomes." Kidney Int 61, no. 1 (Jan 2002): 239-48. http://dx.doi.org/10.1046/j.1523-1755.2002.00096.x.
Barotfi, S., M. Z. Molnar, C. Almasi, A. Z. Kovacs, A. Remport, L. Szeifert, A. Szentkiralyi, E. Vamos, R. Zoller, S. Eremenco, M. Novak, and I. Mucsi. "Validation of the Kidney Disease Quality of Life-Short Form Questionnaire in Kidney Transplant Patients." J Psychosom Res 60, no. 5 (May 2006): 495-504. http://dx.doi.org/10.1016/j.jpsychores.2005.09.009.
Baum, E., K. Pawlaczyk, B. Mackowiak, P. Sosinska, M. Matecka, B. Kolodziejczak, M. Musielak, and A. Breborowicz. "Levels of Hepatocyte Growth Factor in Serum Correlate with Quality of Life in Hemodialysis Patients." Int J Clin Exp Pathol 8, no. 10 (2015): 13477-82. https://www.ncbi.nlm.nih.gov/pmc/articles/PMC4680505/pdf/ijcep0008-13477.pdf.
Blakeman, T., C. Blickem, A. Kennedy, D. Reeves, P. Bower, H. Gaffney, C. Gardner, V. Lee, P. Jariwala, S. Dawson, R. Mossabir, H. Brooks, G. Richardson, E. Spackman, I. Vassilev, C. Chew-Graham, and A. Rogers. "Effect of Information and Telephone-Guided Access to Community Support for People with Chronic Kidney Disease: Randomised Controlled Trial." PLoS One 9, no. 10 (2014): e109135. http://dx.…
Borowiak, E., E. Braksator, M. Nowicki, and T. Kostka. "Quality of Life of Chronic Hemodialysis and Peritoneal Dialysis Patients." Clinical and Experimental Medical Letters 50, no. 1 (2009): 37-42. http://212.51.198.1/~ceml/img/20095001_borowiak.pdf
http://proxy.library.nyu.edu/login?url=http://ovidsp.ovid.com/ovidweb.cgi?T=JS&CSC=Y&NEWS=N&PAGE=fulltext&D=emed11&AN=355522831
http://proxy.library.nyu.edu/login?url=http://getit.library.nyu.edu/resolve?sid=OVID:embase&id=pmid:&id=doi:&issn=1895-2089&isbn=&volume=50&issue=1&spage=37&pages=37-42&date=2009&title=Clinical+and+Experimental+Medical+Letters&atitle=Quality+of+life+of+chronic+hemodialysis+and+peritoneal+dialysis+patients&aulast=Borowiak&pid=%3Cauthor%3EBorowiak+E.%3BBraksator+E.%3BNowicki+M.%3BKostka+T.%3C%2Faut…
Briggs, A. H., P. S. Parfrey, N. Khan, S. Tseng, B. Dehmel, Y. Kubo, G. M. Chertow, and V. Belozeroff. "Analyzing Health-Related Quality of Life in the Evolve Trial: The Joint Impact of Treatment and Clinical Events." Med Decis Making 36, no. 8 (Nov 2016): 965-72. http://dx.doi.org/10.1177/0272989x16638312.
Calisa, V., J. C. Craig, K. Howard, M. Howell, S. Alexander, S. J. Chadban, P. Clayton, W. H. Lim, J. Kanellis, K. Wyburn, D. W. Johnson, S. P. McDonald, H. Opdam, J. R. Chapman, J. Yang, and G. Wong. "Survival and Quality of Life Impact of a Risk-Based Allocation Algorithm for Deceased Donor Kidney Transplantation." Transplantation 102, no. 9 (Sep 2018): 1530-37. http://dx.doi.org/10.1097/tp.000…
Carmichael, P., J. Popoola, I. John, P. E. Stevens, and A. R. Carmichael. "Assessment of Quality of Life in a Single Centre Dialysis Population Using the Kdqol-Sf Questionnaire." Qual Life Res 9, no. 2 (Mar 2000): 195-205.
Cepeda Marte, J. L., A. Javier, C. Ruiz-Matuk, and R. Paulino-Ramirez. "Quality of Life and Nutritional Status in Diabetic Patients on Hemodialysis." Diabetes Metab Syndr 13, no. 1 (Jan - Feb 2019): 576-80. http://dx.doi.org/10.1016/j.dsx.2018.11.020.
Chan, M. R., O. Shobande, H. Vats, M. Wakeen, X. Meyer, J. Bellingham, B. C. Astor, and A. S. Yevzlin. "The Effect of Buttonhole Cannulation Vs. Rope-Ladder Technique on Hemodialysis Access Patency." Semin Dial 27, no. 2 (Mar 2014): 210-6. http://dx.doi.org/10.1111/sdi.12143.
Chen, J. Y., E. P. Choi, E. Y. Wan, A. K. Chan, J. P. Tsang, K. H. Chan, W. K. Lo, S. L. Lui, W. L. Chu, and C. L. Lam. "Validation of the Disease-Specific Components of the Kidney Disease Quality of Life-36 (Kdqol-36) in Chinese Patients Undergoing Maintenance Dialysis." PLoS One 11, no. 5 (2016): e0155188. http://dx.doi.org/10.1371/journal.pone.0155188.
Chen, J. Y., E. Y. F. Wan, E. P. H. Choi, A. K. C. Chan, K. H. Y. Chan, J. P. Y. Tsang, and C. L. K. Lam. "The Health-Related Quality of Life of Chinese Patients on Hemodialysis and Peritoneal Dialysis." Patient 10, no. 6 (Dec 2017): 799-808. http://dx.doi.org/10.1007/s40271-017-0256-6.
Chow, S. K. and B. M. Tam. "Is the Kidney Disease Quality of Life-36 (Kdqol-36) a Valid Instrument for Chinese Dialysis Patients?" BMC Nephrol 15 (Dec 15 2014): 199. http://dx.doi.org/10.1186/1471-2369-15-199.
Clarke, P. M., A. J. Hayes, P. G. Glasziou, R. Scott, J. Simes, and A. C. Keech. "Using the Eq-5d Index Score as a Predictor of Outcomes in Patients with Type 2 Diabetes." Med Care 47, no. 1 (Jan 2009): 61-8. http://dx.doi.org/10.1097/MLR.0b013e3181844855.
Cleemput, I., K. Kesteloot, P. Moons, Y. Vanrenterghem, J. P. Van Hooff, J. P. Squifflet, and S. De Geest. "The Construct and Concurrent Validity of the Eq-5d in a Renal Transplant Population." Value Health 7, no. 4 (Jul-Aug 2004): 499-509. http://dx.doi.org/10.1111/j.1524-4733.2004.74013.x.
Cohen, D. E., A. Lee, S. Sibbel, D. Benner, S. M. Brunelli, and F. Tentori. "Use of the Kdqol-36tm for Assessment of Health-Related Quality of Life among Dialysis Patients in the United States." BMC Nephrol 20 (1) (no pagination), no. 112 (01 Apr 2019). http://dx.doi.org/http://dx.doi.org/10.1186/s12882-019-1295-0.
Cortes-Sanabria, L., C. A. Paredes-Cesena, R. M. Herrera-Llamas, Y. Cruz-Bueno, H. Soto-Molina, L. Pazarin, M. Cortes, and H. R. Martinez-Ramirez. "Comparison of Cost-Utility between Automated Peritoneal Dialysis and Continuous Ambulatory Peritoneal Dialysis." Arch Med Res 44, no. 8 (Nov 2013): 655-61. http://dx.doi.org/10.1016/j.arcmed.2013.10.017.
Covic, A., J. Jackson, A. Hadfield, J. Pike, and D. Siriopol. "Real-World Impact of Cardiovascular Disease and Anemia on Quality of Life and Productivity in Patients with Non-Dialysis-Dependent Chronic Kidney Disease." Adv Ther 34, no. 7 (Jul 2017): 1662-72. http://dx.doi.org/10.1007/s12325-017-0566-z.
Cunningham, J., M. Danese, K. Olson, P. Klassen, and G. M. Chertow. "Effects of the Calcimimetic Cinacalcet Hcl on Cardiovascular Disease, Fracture, and Health-Related Quality of Life in Secondary Hyperparathyroidism." Kidney Int 68, no. 4 (Oct 2005): 1793-800. http://dx.doi.org/10.1111/j.1523-1755.2005.00596.x.
Czyzewski, L., P. Frelik, J. Wyzgal, and L. Szarpak. "Evaluation of Quality of Life and Severity of Depression, Anxiety, and Stress in Patients after Kidney Transplantation." Transplant Proc 50, no. 6 (Jul - Aug 2018): 1733-37. http://dx.doi.org/10.1016/j.transproceed.2018.04.026.
Czyzewski, L., J. Sanko-Resmer, J. Wyzgal, and A. Kurowski. "Assessment of Health-Related Quality of Life of Patients after Kidney Transplantation in Comparison with Hemodialysis and Peritoneal Dialysis." Ann Transplant 19 (Nov 9 2014): 576-85. http://dx.doi.org/10.12659/aot.891265.
D'Onofrio, G., M. Simeoni, P. Rizza, M. Caroleo, M. Capria, G. Mazzitello, T. Sacco, E. Mazzuca, M. T. Panzino, A. Cerantonio, C. Segura-Garcia, M. Andreucci, P. De Fazio, and G. Fuiano. "Quality of Life, Clinical Outcome, Personality and Coping in Chronic Hemodialysis Patients." Ren Fail 39, no. 1 (Nov 2017): 45-53. http://dx.doi.org/10.1080/0886022x.2016.1244077.
Davison, S. N., G. S. Jhangri, and D. H. Feeny. "Evidence on the Construct Validity of the Health Utilities Index Mark 2 and Mark 3 in Patients with Chronic Kidney Disease." Qual Life Res 17, no. 6 (Aug 2008): 933-42. http://dx.doi.org/10.1007/s11136-008-9354-1.
Davison, S. N., G. S. Jhangri, and D. H. Feeny. "Comparing the Health Utilities Index Mark 3 (Hui3) with the Short Form-36 Preference-Based Sf-6d in Chronic Kidney Disease." Value Health 12, no. 2 (Mar-Apr 2009): 340-5. http://dx.doi.org/10.1111/j.1524-4733.2008.00433.x.
Davison, S. N., G. S. Jhangri, and J. A. Johnson. "Cross-Sectional Validity of a Modified Edmonton Symptom Assessment System in Dialysis Patients: A Simple Assessment of Symptom Burden." Kidney Int 69, no. 9 (May 2006): 1621-5. http://dx.doi.org/10.1038/sj.ki.5000184.
Davison, S. N., G. S. Jhangri, and J. A. Johnson. "Longitudinal Validation of a Modified Edmonton Symptom Assessment System (Esas) in Haemodialysis Patients." Nephrol Dial Transplant 21, no. 11 (Nov 2006): 3189-95. http://dx.doi.org/10.1093/ndt/gfl380.
de Fijter, C. W. H., A. T. N. van Diepen, F. Amiri, F. W. Dekker, and R. T. Krediet. "Patient-Reported Outcomes (Pros) Argue against the Limited Use of Peritoneal Dialysis in End-Stage Renal Disease." Clin Nephrol 90, no. 2 (Aug 2018): 94-101. http://dx.doi.org/10.5414/cn109369.
de Wit, G. A., M. P. Merkus, R. T. Krediet, and F. T. de Charro. "A Comparison of Quality of Life of Patients on Automated and Continuous Ambulatory Peritoneal Dialysis." Perit Dial Int 21, no. 3 (May-Jun 2001): 306-12.
de Wit, G. A., M. P. Merkus, R. T. Krediet, and F. T. de Charro. "Health Profiles and Health Preferences of Dialysis Patients." Nephrol Dial Transplant 17, no. 1 (Jan 2002): 86-92. http://dx.doi.org/10.1093/ndt/17.1.86.
Diaz-Dominguez, R., J. Perez-Bernal, M. A. Perez-San-Gregorio, and A. Martin-Rodriguez. "Quality of Life in Patients with Kidney, Liver or Heart Failure During the Waiting List Period." Transplant Proc 38, no. 8 (Oct 2006): 2459-61. http://dx.doi.org/10.1016/j.transproceed.2006.08.014.
Eneanya, N. D., D. W. Maddux, M. M. Reviriego-Mendoza, J. W. Larkin, L. A. Usvyat, F. M. Van Der Sande, J. P. Kooman, and F. W. Maddux. "Longitudinal Patterns of Health-Related Quality of Life and Dialysis Modality: A National Cohort Study 11 Medical and Health Sciences 1103 Clinical Sciences." BMC Nephrol 20 (1) (no pagination), no. 7 (08 Jan 2019). http://dx.doi.org/http://dx.doi.org/10.1186/s1…
Enia, G., R. Tripepi, V. Panuccio, C. Torino, M. Garozzo, G. G. Battaglia, and C. Zoccali. "Pulmonary Congestion and Physical Functioning in Peritoneal Dialysis Patients." Perit Dial Int 32, no. 5 (Sep-Oct 2012): 531-6. http://dx.doi.org/10.3747/pdi.2010.00250.
Eriksson, D., D. Goldsmith, S. Teitsson, J. Jackson, and F. van Nooten. "Cross-Sectional Survey in Ckd Patients across Europe Describing the Association between Quality of Life and Anaemia." BMC Nephrol 17, no. 1 (Jul 26 2016): 97. http://dx.doi.org/10.1186/s12882-016-0312-9.
Esposito, P., F. Furini, M. Gregorini, E. F. Pattonieri, V. Corradetti, E. La Porta, E. Caramella, M. Calatroni, L. Petrucci, C. Klersy, and T. Rampino. "Global Performance Status Score: A New Tool to Assess Physical Performance in Kidney Transplant Patients." Transplant Proc 49, no. 6 (Jul - Aug 2017): 1270-75. http://dx.doi.org/10.1016/j.transproceed.2017.02.052.
Farag, Y. M., S. R. Keithi-Reddy, B. V. Mittal, S. P. Surana, F. Addabbo, M. S. Goligorsky, and A. K. Singh. "Anemia, Inflammation and Health-Related Quality of Life in Chronic Kidney Disease Patients." Clin Nephrol 75, no. 6 (Jun 2011): 524-33. http://dx.doi.org/10.5414/cnp75524.
Fidan, F., B. M. Alkan, A. Tosun, A. Altunoglu, and O. Ardicoglu. "Quality of Life and Correlation with Musculoskeletal Problems, Hand Disability and Depression in Patients with Hemodialysis." Int J Rheum Dis 19, no. 2 (Feb 2016): 159-66. http://dx.doi.org/10.1111/1756-185x.12171.
Foley, R. N., B. M. Curtis, and P. S. Parfrey. "Erythropoietin Therapy, Hemoglobin Targets, and Quality of Life in Healthy Hemodialysis Patients: A Randomized Trial." Clin J Am Soc Nephrol 4, no. 4 (Apr 2009): 726-33. http://dx.doi.org/10.2215/cjn.04950908.
Freburger, J. K., A. R. Ellis, L. Wang, A. M. Butler, A. V. Kshirsagar, W. C. Winkelmayer, and M. A. Brookhart. "Comparative Effectiveness of Iron and Erythropoiesis-Stimulating Agent Dosing on Health-Related Quality of Life in Patients Receiving Hemodialysis." Am J Kidney Dis 67, no. 2 (Feb 2016): 271-82. http://dx.doi.org/10.1053/j.ajkd.2015.09.011.
Frimat, L., P. Y. Durand, C. Loos-Ayav, E. Villar, V. Panescu, S. Briancon, and M. Kessler. "Impact of First Dialysis Modality on Outcome of Patients Contraindicated for Kidney Transplant." Perit Dial Int 26, no. 2 (Mar-Apr 2006): 231-9.
Fructuoso, M., R. Castro, L. Oliveira, C. Prata, and T. Morgado. "Quality of Life in Chronic Kidney Disease." Nefrologia 31, no. 1 (2011): 91-6. http://dx.doi.org/10.3265/Nefrologia.pre2010.Jul.10483.
Fukuhara, S., A. A. Lopes, J. L. Bragg-Gresham, K. Kurokawa, D. L. Mapes, T. Akizawa, J. Bommer, B. J. Canaud, F. K. Port, and P. J. Held. "Health-Related Quality of Life among Dialysis Patients on Three Continents: The Dialysis Outcomes and Practice Patterns Study." Kidney Int 64, no. 5 (Nov 2003): 1903-10. http://dx.doi.org/10.1046/j.1523-1755.2003.00289.x.
Gerard, K., T. Nicholson, M. Mullee, R. Mehta, and P. Roderick. "Eq-5d Versus Sf-6d in an Older, Chronically Ill Patient Group." Appl Health Econ Health Policy 3, no. 2 (2004): 91-102. http://dx.doi.org/10.2165/00148365-200403020-00005.
Gorodetskaya, I., S. Zenios, C. E. McCulloch, A. Bostrom, C. Y. Hsu, A. B. Bindman, A. S. Go, and G. M. Chertow. "Health-Related Quality of Life and Estimates of Utility in Chronic Kidney Disease." Kidney Int 68, no. 6 (Dec 2005): 2801-8. http://dx.doi.org/10.1111/j.1523-1755.2005.00752.x.
Greiner, W., K. Obermann, and J. M. Schulenburg. "Socio-Economic Evaluation of Kidney Transplantation in Germany." Archives of Hellenic Medicine 18, no. 2 (2001): 147-55. http://proxy.library.nyu.edu/login?url=http://ovidsp.ovid.com/ovidweb.cgi?T=JS&CSC=Y&NEWS=N&PAGE=fulltext&D=emed7&AN=33138156
http://proxy.library.nyu.edu/login?url=http://getit.library.nyu.edu/resolve?sid=OVID:embase&id=pmid:&id=doi:&issn=1105-3992&isbn=&volume=18&issue=2&spage=147&pages=147-155&date=2001&title=Archives+of+Hellenic+Medicine&atitle=Socio-economic+evaluation+of+kidney+transplantation+in+Germany&aulast=Greiner&pid=%3Cauthor%3EGreiner+W.%3BObermann+K.%3BSchulenburg+J.M.%3C%2Fauthor%3E&%3CAN%3E33138156%3C%2…
Griva, K., C. S. Goh, W. C. A. Kang, Z. L. Yu, M. C. Chan, S. Y. Wu, T. Krishnasamy, and M. Foo. "Quality of Life and Emotional Distress in Patients and Burden in Caregivers: A Comparison between Assisted Peritoneal Dialysis and Self-Care Peritoneal Dialysis." Qual Life Res 25, no. 2 (Feb 2016): 373-84. http://dx.doi.org/10.1007/s11136-015-1074-8.
Guenzani, D., M. Buoli, G. S. Carnevali, M. Serati, P. Messa, and S. Vettoretti. "Is There an Association between Severity of Illness and Psychiatric Symptoms in Patients with Chronic Renal Failure?" Psychol Health Med 23, no. 8 (Sep 2018): 970-79. http://dx.doi.org/10.1080/13548506.2018.1426868.
Guerra-Guerrero, V., O. Sanhueza-Alvarado, and M. Caceres-Espina. "Quality of Life in People with Chronic Hemodialysis: Association with Sociodemographic, Medical-Clinical and Laboratory Variables." Rev Lat Am Enfermagem 20, no. 5 (Sep-Oct 2012): 838-46. http://dx.doi.org/10.1590/s0104-11692012000500004.
Gumprecht, J., K. Zelobowska, K. Gosek, J. Zywiec, M. Adamski, and W. Grzeszczak. "Quality of Life among Diabetic and Non-Diabetic Patients on Maintenance Haemodialysis." Exp Clin Endocrinol Diabetes 118, no. 3 (Mar 2010): 205-8. http://dx.doi.org/10.1055/s-0029-1192023.
Guo, A., M. Wolfson, and R. Holt. "Early Quality of Life Benefits of Icodextrin in Peritoneal Dialysis." Kidney Int Suppl, no. 81 (Oct 2002): S72-9. http://dx.doi.org/10.1046/j.1523-1755.62.s81.10.x.
Hall, R. K., A. Luciano, C. Pieper, and C. S. Colon-Emeric. "Association of Kidney Disease Quality of Life (Kdqol-36) with Mortality and Hospitalization in Older Adults Receiving Hemodialysis." BMC Nephrol 19, no. 1 (Jan 15 2018): 11. http://dx.doi.org/10.1186/s12882-017-0801-5.
Hansen, R. A., H. Chin, S. Blalock, and M. S. Joy. "Predialysis Chronic Kidney Disease: Evaluation of Quality of Life in Clinic Patients Receiving Comprehensive Anemia Care." Res Social Adm Pharm 5, no. 2 (Jun 2009): 143-53. http://dx.doi.org/10.1016/j.sapharm.2008.06.004.
Hardinger, K. L., S. Rhee, P. Buchanan, M. Koch, B. Miller, D. Enkvetchakul, R. Schuessler, M. A. Schnitzler, and D. C. Brennan. "A Prospective, Randomized, Double-Blinded Comparison of Thymoglobulin Versus Atgam for Induction Immunosuppressive Therapy: 10-Year Results." Transplantation 86, no. 7 (Oct 15 2008): 947-52. http://dx.doi.org/10.1097/TP.0b013e318187bc67.
Harris, S. A., D. L. Lamping, E. A. Brown, and N. Constantinovici. "Clinical Outcomes and Quality of Life in Elderly Patients on Peritoneal Dialysis Versus Hemodialysis." Perit Dial Int 22, no. 4 (Jul-Aug 2002): 463-70.
Heidenheim, A. P., N. Muirhead, L. Moist, and R. M. Lindsay. "Patient Quality of Life on Quotidian Hemodialysis." Am J Kidney Dis 42, no. 1 Suppl (Jul 2003): 36-41. https://www.ajkd.org/article/S0272-6386(03)00536-5/fulltext.
Hiragi, S., R. Goto, Y. Tanaka, Y. Matsuyama, A. Sawada, I. K. Saka, H. Miyata, H. Tamura, M. Yanagita, T. Kuroda, O. Ogawa, and T. Kobayashi. "Estimating the Net Utility Gains among Donors and Recipients of Adult Living Donor Kidney Transplant." Transplant Proc 51, no. 3 (April 2019): 676-83. http://dx.doi.org/http://dx.doi.org/10.1016/j.transproceed.2019.01.049.
Hishii, S., N. Miyatake, H. Nishi, A. Katayama, K. Ujike, K. Koumoto, and H. Hashimoto. "Relationship between Sedentary Behavior and Health-Related Quality of Life in Patients on Chronic Hemodialysis." Acta Med Okayama 72, no. 4 (Aug 2018): 395-400. http://dx.doi.org/10.18926/amo/56177.
Hogan, A. N., W. R. Fox, L. P. Roppolo, and R. E. Suter. "Emergent Dialysis and Its Impact on Quality of Life in Undocumented Patients with End-Stage Renal Disease." Ethnicity and Disease 27, no. 1 (Winter 2017): 39-44. http://dx.doi.org/http://dx.doi.org/10.18865/ed.27.1.39.
James, M. T., S. B. Wilton, F. M. Clement, W. A. Ghali, M. L. Knudtson, Z. Tan, M. Tonelli, B. R. Hemmelgarn, and C. M. Norris. "Kidney Function Does Not Modify the Favorable Quality of Life Changes Associated with Revascularization for Coronary Artery Disease: Cohort Study." J Am Heart Assoc 5, no. 7 (Jul 19 2016). http://dx.doi.org/10.1161/jaha.116.003642.
Jardine, M. J., L. Zuo, N. A. Gray, J. R. de Zoysa, C. T. Chan, M. P. Gallagher, H. Monaghan, S. M. Grieve, R. Puranik, H. Lin, J. M. Eris, L. Zhang, J. Xu, K. Howard, S. Lo, A. Cass, and V. Perkovic. "A Trial of Extending Hemodialysis Hours and Quality of Life." J Am Soc Nephrol 28, no. 6 (Jun 2017): 1898-911. http://dx.doi.org/10.1681/asn.2015111225.
Jesky, M. D., M. Dutton, I. Dasgupta, P. Yadav, K. P. Ng, A. Fenton, D. Kyte, C. J. Ferro, M. Calvert, P. Cockwell, and S. J. Stringer. "Health-Related Quality of Life Impacts Mortality but Not Progression to End-Stage Renal Disease in Pre-Dialysis Chronic Kidney Disease: A Prospective Observational Study." PLoS One 11, no. 11 (2016): e0165675. http://dx.doi.org/10.1371/journal.pone.0165675.
Jiao, Y., S. Gao, L. Wu, and A. Song. "Continuity of Care for Quality of Life and Clinical Outcomes in Patients with Peritoneal Dialysis." International Journal of Clinical and Experimental Medicine 10, no. 12 (2017): 16586-94. http://www.ijcem.com/files/ijcem0064998.pdf
http://proxy.library.nyu.edu/login?url=http://ovidsp.ovid.com/ovidweb.cgi?T=JS&CSC=Y&NEWS=N&PAGE=fulltext&D=emed18&AN=620003255
http://proxy.library.nyu.edu/login?url=http://getit.library.nyu.edu/resolve?sid=OVID:embase&id=pmid:&id=doi:&issn=1940-5901&isbn=&volume=10&issue=12&spage=16586&pages=16586-16594&date=2017&title=International+Journal+of+Clinical+and+Experimental+Medicine&atitle=Continuity+of+care+for+quality+of+life+and+clinical+outcomes+in+patients+with+peritoneal+dialysis&aulast=Jiao&pid=%3Cauthor%3EJiao+Y.%3BG…
Kang, G. W., I. H. Lee, K. S. Ahn, J. Lee, Y. Ji, and J. Woo. "Clinical and Psychosocial Factors Predicting Health-Related Quality of Life in Hemodialysis Patients." Hemodial Int 19, no. 3 (Jul 2015): 439-46. http://dx.doi.org/10.1111/hdi.12271.
Karkar, A., M. Abdelrahman, and F. Locatelli. "A Randomized Trial on Health-Related Patient Satisfaction Level with High-Efficiency Online Hemodiafiltration Versus High-Flux Dialysis." Blood Purif 40, no. 1 (2015): 84-91. http://dx.doi.org/10.1159/000381255.
Kilshaw, L., H. Sammut, R. Asher, P. Williams, R. Saxena, and M. Howse. "A Study to Describe the Health Trajectory of Patients with Advanced Renal Disease Who Choose Not to Receive Dialysis." Clinical Kidney Journal 9, no. 3 (2016): 470-75. http://dx.doi.org/http://dx.doi.org/10.1093/ckj/sfw005.
Klersy, C., A. Callegari, I. Giorgi, V. Sepe, E. Efficace, and P. Politi. "Italian Translation, Cultural Adaptation and Validation of Kdqol-Sf, Version 1.3, in Patients with Severe Renal Failure." J Nephrol 20, no. 1 (Jan-Feb 2007): 43-51.
Kostro, J. Z., A. Hellmann, J. Kobiela, I. Skora, M. Lichodziejewska-Niemierko, A. Debska-lizien, and Z. ledzinski. "Quality of Life after Kidney Transplantation: A Prospective Study." Transplant Proc 48, no. 1 (01 Jan 2016): 50-54. http://dx.doi.org/http://dx.doi.org/10.1016/j.transproceed.2015.10.058.
Kumar, B., A. Tilea, B. W. Gillespie, X. Zhang, M. Kiser, G. Eisele, F. Finkelstein, P. Kotanko, N. Levin, S. Rajagopalan, and R. Saran. "Significance of Self-Reported Sleep Quality (Sq) in Chronic Kidney Disease (Ckd): The Renal Research Institute (Rri)-Ckd Study." Clin Nephrol 73, no. 2 (Feb 2010): 104-14. http://dx.doi.org/10.5414/cnp73104.
Lee, A. J., C. L. Morgan, P. Conway, and C. J. Currie. "Characterisation and Comparison of Health-Related Quality of Life for Patients with Renal Failure." Curr Med Res Opin 21, no. 11 (Nov 2005): 1777-83. http://dx.doi.org/10.1185/030079905x65277.
Li, B., J. A. Cairns, H. Draper, C. Dudley, J. L. Forsythe, R. J. Johnson, W. Metcalfe, G. C. Oniscu, R. Ravanan, M. L. Robb, P. Roderick, C. R. Tomson, C. J. E. Watson, and J. A. Bradley. "Estimating Health-State Utility Values in Kidney Transplant Recipients and Waiting-List Patients Using the Eq-5d-5l." Value Health 20, no. 7 (Jul - Aug 2017): 976-84. http://dx.doi.org/10.1016/j.jval.2017.01.0…
Li, J., H. Wang, H. Xie, G. Mei, W. Cai, J. Ye, J. Zhang, G. Ye, and H. Zhai. "Effects of Post-Discharge Nurse-Led Telephone Supportive Care for Patients with Chronic Kidney Disease Undergoing Peritoneal Dialysis in China: A Randomized Controlled Trial." Perit Dial Int 34, no. 3 (May 2014): 278-88. http://dx.doi.org/10.3747/pdi.2012.00268.
Lim, H. A., Z. Yu, A. W. Kang, M. W. Foo, and K. Griva. "The Course of Quality of Life in Patients on Peritoneal Dialysis: A 12-Month Prospective Observational Cohort Study." Int J Behav Med 23, no. 4 (Aug 2016): 507-14. http://dx.doi.org/10.1007/s12529-015-9521-z.
Lindsay, R. M., P. A. Heidenheim, G. Nesrallah, A. X. Garg, and R. Suri. "Minutes to Recovery after a Hemodialysis Session: A Simple Health-Related Quality of Life Question That Is Reliable, Valid, and Sensitive to Change." Clin J Am Soc Nephrol 1, no. 5 (Sep 2006): 952-9. http://dx.doi.org/10.2215/cjn.00040106.
Loos-Ayav, C., L. Frimat, M. Kessler, J. Chanliau, P. Y. Durand, and S. Briancon. "Changes in Health-Related Quality of Life in Patients of Self-Care Vs. In-Center Dialysis During the First Year." Qual Life Res 17, no. 1 (Feb 2008): 1-9. http://dx.doi.org/10.1007/s11136-007-9286-1.
Lopes, A. A., J. L. Bragg-Gresham, D. A. Goodkin, S. Fukuhara, D. L. Mapes, E. W. Young, B. W. Gillespie, T. Akizawa, R. N. Greenwood, V. E. Andreucci, T. Akiba, P. J. Held, and F. K. Port. "Factors Associated with Health-Related Quality of Life among Hemodialysis Patients in the Dopps." Qual Life Res 16, no. 4 (May 2007): 545-57. http://dx.doi.org/10.1007/s11136-006-9143-7.
Luo, J., A. Lee, D. E. Cohen, C. Colson, and S. M. Brunelli. "Vocational Activity and Health Insurance Type among Patients with End-Stage Renal Disease: Association with Outcomes." J Nephrol 31, no. 4 (01 Aug 2018): 577-84. http://dx.doi.org/http://dx.doi.org/10.1007/s40620-018-0478-2.
Manns, B. J., J. A. Johnson, K. Taub, G. Mortis, W. A. Ghali, and C. Donaldson. "Dialysis Adequacy and Health Related Quality of Life in Hemodialysis Patients." Asaio j 48, no. 5 (Sep-Oct 2002): 565-9.
Manns, B. J., M. W. Walsh, B. F. Culleton, B. Hemmelgarn, M. Tonelli, M. Schorr, and S. Klarenbach. "Nocturnal Hemodialysis Does Not Improve Overall Measures of Quality of Life Compared to Conventional Hemodialysis." Kidney Int 75, no. 5 (Mar 2009): 542-9. http://dx.doi.org/10.1038/ki.2008.639.
Manns, B., J. A. Johnson, K. Taub, G. Mortis, W. A. Ghali, and C. Donaldson. "Quality of Life in Patients Treated with Hemodialysis or Peritoneal Dialysis: What Are the Important Determinants?" Clin Nephrol 60, no. 5 (Nov 2003): 341-51. http://dx.doi.org/10.5414/cnp60341.
Maor, Y., M. King, L. Olmer, and B. Mozes. "A Comparison of Three Measures: The Time Trade-Off Technique, Global Health-Related Quality of Life and the Sf-36 in Dialysis Patients." J Clin Epidemiol 54, no. 6 (Jun 2001): 565-70. https://www.jclinepi.com/article/S0895-4356(00)00338-3/fulltext.
Mapes, D. L., J. L. Bragg-Gresham, J. Bommer, S. Fukuhara, P. McKevitt, B. Wikstrom, and A. A. Lopes. "Health-Related Quality of Life in the Dialysis Outcomes and Practice Patterns Study (Dopps)." Am J Kidney Dis 44, no. 5 Suppl 2 (Nov 2004): 54-60. https://www.ajkd.org/article/S0272-6386(04)01106-0/pdf.
Mapes, D. L., A. A. Lopes, S. Satayathum, K. P. McCullough, D. A. Goodkin, F. Locatelli, S. Fukuhara, E. W. Young, K. Kurokawa, A. Saito, J. Bommer, R. A. Wolfe, P. J. Held, and F. K. Port. "Health-Related Quality of Life as a Predictor of Mortality and Hospitalization: The Dialysis Outcomes and Practice Patterns Study (Dopps)." Kidney Int 64, no. 1 (Jul 2003): 339-49. http://dx.doi.org/10.1046/j…
Martin, C. R. and D. R. Thompson. "Prediction of Quality of Life in Patients with End-Stage Renal Disease." British Journal of Health Psychology 5, no. 1 (February 2000): 41-55. http://dx.doi.org/http://dx.doi.org/10.1348/135910700168757.
McAdams-DeMarco, M. A., I. O. Olorundare, H. Ying, F. Warsame, C. E. Haugen, R. Hall, J. M. Garonzik-Wang, N. M. Desai, J. D. Walston, S. P. Norman, and D. L. Segev. "Frailty and Postkidney Transplant Health-Related Quality of Life." Transplantation 102, no. 2 (01 Feb 2018): 291-99. http://dx.doi.org/http://dx.doi.org/10.1097/TP.0000000000001943.
Michels, W. M., S. van Dijk, M. Verduijn, S. le Cessie, E. W. Boeschoten, F. W. Dekker, and R. T. Krediet. "Quality of Life in Automated and Continuous Ambulatory Peritoneal Dialysis." Perit Dial Int 31, no. 2 (Mar-Apr 2011): 138-47. http://dx.doi.org/10.3747/pdi.2010.00063.
Mok, M. M. Y., C. K. M. Liu, M. F. Lam, L. P. Y. Kwan, G. C. W. Chan, M. K. M. Ma, D. Y. H. Yap, F. Chiu, C. B. Y. Choy, S. C. W. Tang, and T. M. Chan. "A Longitudinal Study on the Prevalence and Risk Factors for Depression and Anxiety, Quality of Life, and Clinical Outcomes in Incident Peritoneal Dialysis Patients." Peritoneal Dialysis International 39, no. 1 (January-February 2019): 74-82. http…
Mokarram Hossain, R., M. Masud Iqbal, M. Rafiqul Alam, S. Fazlul Islam, M. Omar Faroque, and S. Islam Selim. "Quality of Life in Renal Transplant Recipient and Donor." Transplant Proc 47, no. 4 (May 2015): 1128-30. http://dx.doi.org/10.1016/j.transproceed.2014.10.068.
Molnar-Varga, M., M. Z. Molnar, L. Szeifert, A. Z. Kovacs, A. Kelemen, A. Becze, G. Laszlo, A. Szentkiralyi, M. E. Czira, I. Mucsi, and M. Novak. "Health-Related Quality of Life and Clinical Outcomes in Kidney Transplant Recipients." Am J Kidney Dis 58, no. 3 (Sep 2011): 444-52. http://dx.doi.org/10.1053/j.ajkd.2011.03.028.
Moons, P., Y. Vanrenterghem, J. P. Van Hooff, J. P. Squifflet, D. Margodt, M. Mullens, I. Thevissen, and S. De Geest. "Health-Related Quality of Life and Symptom Experience in Tacrolimus-Based Regimens after Renal Transplantation: A Multicentre Study." Transpl Int 16, no. 9 (Sep 2003): 653-64. http://dx.doi.org/10.1007/s00147-003-0595-1.
Mujais, S. K., K. Story, J. Brouillette, T. Takano, S. Soroka, C. Franek, D. Mendelssohn, and F. O. Finkelstein. "Health-Related Quality of Life in Ckd Patients: Correlates and Evolution over Time." Clinical Journal of the American Society of Nephrology 4, no. 8 (2009): 1293-301. http://dx.doi.org/http://dx.doi.org/10.2215/CJN.05541008.
Myint, T. M., D. V. O'Shaughnessy, S. Marshall, M. Vucak-Dzumhur, and G. J. Elder. "Health-Related Quality of Life of Patients Awaiting Kidney and Simultaneous Pancreas-Kidney Transplants." Nephrology (Carlton) 18, no. 12 (Dec 2013): 827-32. http://dx.doi.org/10.1111/nep.12160.
Neri, L., J. Dukes, D. C. Brennan, P. R. Salvalaggio, S. Seelam, S. Desiraju, and M. Schnitzler. "Impaired Renal Function Is Associated with Worse Self-Reported Outcomes after Kidney Transplantation." Qual Life Res 20, no. 10 (Dec 2011): 1689-98. http://dx.doi.org/10.1007/s11136-011-9905-8.
Neri, L., L. A. R. Rey, M. Gallieni, D. Brancaccio, M. Cozzolino, A. Colombi, and T. E. Burroughs. "Occupational Stress Is Associated with Impaired Work Ability and Reduced Quality of Life in Patients with Chronic Kidney Failure." International Journal of Artificial Organs 32, no. 5 (2009): 291-98. http://dx.doi.org/http://dx.doi.org/10.1177/039139880903200506.
Nguyen, N. T. Q., P. Cockwell, A. P. Maxwell, M. Griffin, T. O'Brien, and C. O'Neill. "Chronic Kidney Disease, Health-Related Quality of Life and Their Associated Economic Burden among a Nationally Representative Sample of Community Dwelling Adults in England." PLoS One 13, no. 11 (2018): e0207960. http://dx.doi.org/10.1371/journal.pone.0207960.
Nochaiwong, S., C. Ruengorn, R. Awiphan, S. Panyathong, K. Noppakun, W. Chongruksut, and S. Chiewchanvit. "Development of a Multidimensional Assessment Tool for Uraemic Pruritus: Uraemic Pruritus in Dialysis Patients (up-Dial)." Br J Dermatol 176, no. 6 (Jun 2017): 1516-24. http://dx.doi.org/10.1111/bjd.15268.
Okubo, R., H. Kai, M. Kondo, C. Saito, K. Yoh, N. Morito, J. Usui, and K. Yamagata. "Health-Related Quality of Life and Prognosis in Patients with Chronic Kidney Disease: A 3-Year Follow-up Study." Clin Exp Nephrol 18, no. 5 (Oct 2014): 697-703. http://dx.doi.org/10.1007/s10157-013-0901-x.
Ortega, F., A. Otero, J. F. Crespo, J. F. Delgado, J. M. Borro, and J. Cuervo. "Satisfaction and Adherence with Immunosuppressant Treatment in Renal Transplant Patients Living with a Working Graft." J Nephrol 26, no. 2 (Mar-Apr 2013): 297-305. http://dx.doi.org/10.5301/jn.5000132.
Ortega, T., R. Deulofeu, P. Salamero, R. Lauzurica, T. Casanovas, F. Cofan, L. Nobel, L. Jane, J. Twose, and F. Ortega. "Perceived State of Health Is Worse in Kidney Recipients Younger Than 60 Years Vs Older Than 60 Years." Transplant Proc 41, no. 6 (Jul-Aug 2009): 2118-21. http://dx.doi.org/10.1016/j.transproceed.2009.06.027.
Ortega, T., C. Valdes, P. Rebollo, and F. Ortega. "Evaluation of Reliability and Validity of Spanish Version of the End-Stage Renal Disease Symptom Checklist-Transplantation Module." Transplantation 84, no. 11 (Dec 15 2007): 1428-35. http://dx.doi.org/10.1097/01.tp.0000290231.39240.df.
Pan, C. W., Y. Wu, H. J. Zhou, B. X. Xu, and P. Wang. "Health-Related Quality of Life and Its Factors of Hemodialysis Patients in Suzhou, China." Blood Purif 45, no. 4 (2018): 327-33. http://dx.doi.org/10.1159/000485962.
Panuccio, V., R. Tripepi, M. Bellantoni, L. Saporito, S. Quattrone, V. Lacava, G. Parlongo, G. Tripepi, F. Mallamaci, and C. Zoccali. "Pruritus and Quality of Life in Renal Transplant Patients." Clin Transplant 31, no. 3 (Mar 2017). http://dx.doi.org/10.1111/ctr.12893.
Park, J. Y., K. D. Yoo, Y. C. Kim, D. K. Kim, K. W. Joo, S. W. Kang, C. W. Yang, N. H. Kim, Y. L. Kim, C. S. Lim, Y. S. Kim, and J. P. Lee. "Early Dialysis Initiation Does Not Improve Clinical Outcomes in Elderly End-Stage Renal Disease Patients: A Multicenter Prospective Cohort Study." PLoS One 12, no. 4 (2017): e0175830. http://dx.doi.org/10.1371/journal.pone.0175830.
Parkerson, G. R., Jr. and R. A. Gutman. "Health-Related Quality of Life Predictors of Survival and Hospital Utilization." Health Care Financ Rev 21, no. 3 (Spring 2000): 171-84. https://www.ncbi.nlm.nih.gov/pmc/articles/PMC4194681/pdf/hcfr-21-3-171.pdf.
Peipert, J. D., P. M. Bentler, K. Klicko, and R. D. Hays. "Psychometric Properties of the Kidney Disease Quality of Life 36-Item Short-Form Survey (Kdqol-36) in the United States." American Journal of Kidney Diseases 71, no. 4 (April 2018): 461-68. http://dx.doi.org/http://dx.doi.org/10.1053/j.ajkd.2017.07.020.
Peipert, J. D., D. Nair, K. Klicko, D. R. Schatell, and R. D. Hays. "Kidney Disease Quality of Life 36-Item Short Form Survey (Kdqol-36) Normative Values for the United States Dialysis Population and New Single Summary Score." Journal of the American Society of Nephrology 30, no. 4 (April 2019): 654-63. http://dx.doi.org/http://dx.doi.org/10.1681/ASN.2018100994.
Peng, Z., J. Wang, Q. Yuan, X. Xiao, H. Xu, Y. Xie, W. Wang, L. Huang, Y. Zhong, X. Ao, L. Zhang, M. Zhao, L. Tao, and Q. Zhou. "Clinical Features and Ckd-Related Quality of Life in Patients with Ckd G3a and Ckd G3b in China: Results from the Chinese Cohort Study of Chronic Kidney Disease (C-Stride)." BMC Nephrol 18, no. 1 (Oct 13 2017): 311. http://dx.doi.org/10.1186/s12882-017-0725-0.
Poulsen, C. G., K. D. Kjaergaard, C. D. Peters, B. Jespersen, and J. D. Jensen. "Quality of Life Development During Initial Hemodialysis Therapy and Association with Loss of Residual Renal Function." Hemodial Int 21, no. 3 (Jul 2017): 409-21. http://dx.doi.org/10.1111/hdi.12505.
Punal Rioboo, J., E. Sanchez-Iriso, A. Ruano-Ravina, M. L. Varela Lema, D. Sanchez-Guisande, L. Gonzalez-Rodriguez, J. A. Herrero, G. Barril, F. Maduell, J. Hernandez, A. Otero, M. A. Bajo, and R. Sanchez. "Short Daily Versus Conventional Hemodialysis Quality of Life: A Cross-Sectional Multicentric Study in Spain." Blood Purif 28, no. 3 (2009): 159-64. http://dx.doi.org/10.1159/000227784.
Rajan, M., K. C. Lai, C. L. Tseng, S. Qian, A. Selim, L. Kazis, L. Pogach, and A. Sinha. "Estimating Utilities for Chronic Kidney Disease, Using Sf-36 and Sf-12-Based Measures: Challenges in a Population of Veterans with Diabetes." Qual Life Res 22, no. 1 (Feb 2013): 53-64. http://dx.doi.org/10.1007/s11136-012-0139-1.
Rao, S., W. B. Carter, D. L. Mapes, J. D. Kallich, C. J. Kamberg, K. L. Spritzer, and R. D. Hays. "Development of Subscales from the Symptoms/Problems and Effects of Kidney Disease Scales of the Kidney Disease Quality of Life Instrument." Clin Ther 22, no. 9 (Sep 2000): 1099-111. http://dx.doi.org/10.1016/s0149-2918(00)80087-9.
Ricardo, A. C., E. Hacker, C. M. Lora, L. Ackerson, K. B. De Salvo, A. Go, J. W. Kusek, L. Nessel, A. Ojo, R. R. Townsend, D. Xie, C. E. Ferrans, and J. P. Lash. "Validation of the Kidney Disease Quality of Life Short Form 36 (Kdqol-36tm) Us Spanish and English Versions in a Cohort of Hispanics with Chronic Kidney Disease." Ethnicity and Disease 23, no. 2 (Spring 2013): 202-09. http://www.ishib.o…
http://proxy.library.nyu.edu/login?url=http://ovidsp.ovid.com/ovidweb.cgi?T=JS&CSC=Y&NEWS=N&PAGE=fulltext&D=emed14&AN=368652184
http://proxy.library.nyu.edu/login?url=http://getit.library.nyu.edu/resolve?sid=OVID:embase&id=pmid:23530302&id=doi:&issn=1049-510X&isbn=&volume=23&issue=2&spage=202&pages=202-209&date=2013&title=Ethnicity+and+Disease&atitle=Validation+of+the+Kidney+Disease+Quality+of+Life+Short+Form+36+%28KDQOL-36TM%29+US+Spanish+and+English+versions+in+a+cohort+of+Hispanics+with+chronic+kidney+disease&aulast=Ri…
https://www.ncbi.nlm.nih.gov/pmc/articles/PMC3651651/pdf/nihms-461614.pdf.
Saad, M. M., Y. El Douaihy, C. Boumitri, C. Rondla, E. Moussaly, M. Daoud, and S. E. El Sayegh. "Predictors of Quality of Life in Patients with End-Stage Renal Disease on Hemodialysis." International Journal of Nephrology and Renovascular Disease 8 (03 Sep 2015): 119-23. http://dx.doi.org/http://dx.doi.org/10.2147/IJNRD.S84929.
Saban, K. L., F. B. Bryant, D. J. Reda, K. T. Stroupe, and D. M. Hynes. "Measurement Invariance of the Kidney Disease and Quality of Life Instrument (Kdqol-Sf) across Veterans and Non-Veterans." Health Qual Life Outcomes 8 (Oct 25 2010): 120. http://dx.doi.org/10.1186/1477-7525-8-120.
Saban, K. L., K. T. Stroupe, F. B. Bryant, D. J. Reda, M. M. Browning, and D. M. Hynes. "Comparison of Health-Related Quality of Life Measures for Chronic Renal Failure: Quality of Well-Being Scale, Short-Form-6d, and the Kidney Disease Quality of Life Instrument." Qual Life Res 17, no. 8 (Oct 2008): 1103-15. http://dx.doi.org/10.1007/s11136-008-9387-5.
Schick-Makaroff, K. and A. Molzahn. "Brief Communication: Patient Satisfaction with the Use of Tablet Computers: A Pilot Study in Two Outpatient Home Dialysis Clinics." Canadian Journal of Kidney Health and Disease 1 (1) (no pagination), no. 22 (2014). http://dx.doi.org/http://dx.doi.org/10.1186/s40697-014-0022-9.
Sekercioglu, N., B. Curtis, S. Murphy, G. Blackhouse, and B. Barrett. "Estimates of Health Utility Scores in Chronic Kidney Disease." Int Urol Nephrol 49, no. 11 (01 Nov 2017): 2043-49. http://dx.doi.org/http://dx.doi.org/10.1007/s11255-017-1664-1.
Sexton, D. J., A. C. Lowney, C. M. O'Seaghdha, M. Murphy, T. O'Brien, L. F. Casserly, R. McQuillan, W. D. Plant, J. A. Eustace, S. M. Kinsella, and P. J. Conlon. "Do Patient-Reported Measures of Symptoms and Health Status Predict Mortality in Hemodialysis? An Assessment of Pos-S Renal and Eq-5d." Hemodial Int 20, no. 4 (Oct 2016): 618-30. http://dx.doi.org/10.1111/hdi.12415.
Shah, K. K., F. E. M. Murtagh, K. McGeechan, S. Crail, A. Burns, A. D. Tran, and R. L. Morton. "Health-Related Quality of Life and Well-Being in People over 75 Years of Age with End-Stage Kidney Disease Managed with Dialysis or Comprehensive Conservative Care: A Cross-Sectional Study in the Uk and Australia." BMJ Open 9 (5) (no pagination), no. e027776 (17 May 2019). http://dx.doi.org/http://dx.d…
Simic-Ogrizovic, S., T. Jemcov, S. Pejanovic, M. Stosovic, M. Radovic, and L. Djukanovic. "Health-Related Quality of Life, Treatment Efficacy, and Hemodialysis Patient Outcome." Ren Fail 31, no. 3 (2009): 201-6. http://dx.doi.org/10.1080/08860220802669842.
Tang, E., O. Ekundayo, J. D. Peipert, N. Edwards, A. Bansal, C. Richardson, S. J. Bartlett, D. Howell, M. Li, D. Cella, M. Novak, and I. Mucsi. "Validation of the Patient-Reported Outcomes Measurement Information System (Promis)-57 and -29 Item Short Forms among Kidney Transplant Recipients." Qual Life Res 28, no. 3 (Mar 2019): 815-27. http://dx.doi.org/10.1007/s11136-018-2058-2.
Tao, X., S. K. Chow, and F. K. Wong. "Determining the Validity and Reliability of the Chinese Version of the Kidney Disease Quality of Life Questionnaire (Kdqol-36)." BMC Nephrol 15 (Jul 11 2014): 115. http://dx.doi.org/10.1186/1471-2369-15-115.
Ting, G. O., C. Kjellstrand, T. Freitas, B. J. Carrie, and S. Zarghamee. "Long-Term Study of High-Comorbidity Esrd Patients Converted from Conventional to Short Daily Hemodialysis." Am J Kidney Dis 42, no. 5 (Nov 2003): 1020-35. https://www.ajkd.org/article/S0272-6386(03)01059-X/fulltext.
Troidle, L., D. Wuerth, S. Finkelstein, A. Kliger, and F. Finkelstein. "The Bdi and the Sf36: Which Tool to Use to Screen for Depression?" Adv Perit Dial 19 (2003): 159-62.
Tsutsui, H., T. Ojima, Y. Tsuruta, S. Kato, Y. Yasuda, and Y. Oshida. "Validity of a Checklist for Hemodialysis Patients Based on the International Classification of Functioning, Disability and Health." Ther Apher Dial 18, no. 5 (Oct 2014): 473-80. http://dx.doi.org/10.1111/1744-9987.12163.
Turlapati, S., P. Konduri, L. S. Maheshwaram, S. K. C. Loka, S. Yellu, and S. F. Bijja. "Evaluation of Health Related Quality of Life in Haemodialysis Patients in a Tertiary Care Hospital." International Journal of Pharmaceutical Sciences and Research 6, no. 11 (2015): 4733-42. http://dx.doi.org/http://dx.doi.org/10.13040/IJPSR.0975-8232.6%2811%29.4733-42.
Unruh, M. L., A. B. Newman, B. Larive, M. A. Dew, D. C. Miskulin, T. Greene, S. Beddhu, M. V. Rocco, J. W. Kusek, and K. B. Meyer. "The Influence of Age on Changes in Health-Related Quality of Life over Three Years in a Cohort Undergoing Hemodialysis." J Am Geriatr Soc 56, no. 9 (Sep 2008): 1608-17. http://dx.doi.org/10.1111/j.1532-5415.2008.01849.x.
Van Loon, I., M. E. Hamaker, F. T. J. Boereboom, M. P. Grooteman, P. J. Blankestijn, R. M. A. Van Den Dorpel, M. J. Nube, P. M. Ter Wee, M. C. Verhaar, and M. L. Bots. "A Closer Look at the Trajectory of Physical Functioning in Chronic Hemodialysis." Age Ageing 46, no. 4 (01 Jul 2017): 594-99. http://dx.doi.org/http://dx.doi.org/10.1093/ageing/afx006.
van Loon, I. N., M. L. Bots, F. T. J. Boereboom, M. P. C. Grooteman, P. J. Blankestijn, M. A. van den Dorpel, M. J. Nube, P. M. Ter Wee, M. C. Verhaar, and M. E. Hamaker. "Quality of Life as Indicator of Poor Outcome in Hemodialysis: Relation with Mortality in Different Age Groups." BMC Nephrol 18, no. 1 (Jul 6 2017): 217. http://dx.doi.org/10.1186/s12882-017-0621-7.
Van Loon, I. N., N. A. Goto, F. T. J. Boereboom, M. C. Verhaar, M. L. Bots, and M. E. Hamaker. "Quality of Life after the Initiation of Dialysis or Maximal Conservative Management in Elderly Patients: A Longitudinal Analysis of the Geriatric Assessment in Older Patients Starting Dialysis (Gold) Study." BMC Nephrol 20 (1) (no pagination), no. 108 (29 Mar 2019). http://dx.doi.org/http://dx.doi.org/…
Van Manen, J. G., J. C. Korevaar, F. W. Dekker, E. W. Boeschoten, P. M. Bossuyt, and R. T. Krediet. "Adjustment for Comorbidity in Studies on Health Status in Esrd Patients: Which Comorbidity Index to Use?" J Am Soc Nephrol 14, no. 2 (Feb 2003): 478-85. http://dx.doi.org/10.1097/01.asn.0000043902.30577.c9.
Vazquez, I., F. Valderrabano, J. Fort, R. Jofre, J. M. Lopez-Gomez, F. Moreno, and D. Sanz-Guajardo. "Psychosocial Factors and Health-Related Quality of Life in Hemodialysis Patients." Qual Life Res 14, no. 1 (Feb 2005): 179-90.
Vazquez, I., F. Valderrabano, R. Jofre, J. Fort, J. M. Lopez-Gomez, F. Moreno, and D. Sanz-Guajardo. "Psychosocial Factors and Quality of Life in Young Hemodialysis Patients with Low Comorbidity." J Nephrol 16, no. 6 (Nov-Dec 2003): 886-94.
Venkateswaramurthy, N., M. Saiful Islam, R. C. Habeeba, and R. Sambathkumar. "Assessment of Quality of Life in Dialysis and Non-Dialysis Chronic Kidney Disease Patients." International Journal of Pharmaceutical Sciences and Research 10, no. 6 (2019): 2970-74. http://dx.doi.org/http://dx.doi.org/10.13040/IJPSR.0975-8232.10%286%29.2970-74.
von der Lippe, N., B. Waldum-Grevbo, A. Varberg Reisaeter, and I. Os. "Is Hrqol in Dialysis Associated with Patient Survival or Graft Function after Kidney Transplantation?" BMC Nephrol 17 (Jul 26 2016): 94. http://dx.doi.org/10.1186/s12882-016-0316-5.
Von Der Lippe, N., B. Waldum, F. B. Brekke, A. A. G. Amro, A. V. Reisaeter, and I. Os. "From Dialysis to Transplantation: A 5-Year Longitudinal Study on Self-Reported Quality of Life." BMC Nephrol 15 (1) (no pagination), no. 191 (2014). http://dx.doi.org/http://dx.doi.org/10.1186/1471-2369-15-191.
Walters, B. A., R. D. Hays, K. L. Spritzer, M. Fridman, and W. B. Carter. "Health-Related Quality of Life, Depressive Symptoms, Anemia, and Malnutrition at Hemodialysis Initiation." Am J Kidney Dis 40, no. 6 (Dec 2002): 1185-94. http://dx.doi.org/10.1053/ajkd.2002.36879.
Ware, J. E., M. M. Richardson, K. B. Meyer, and B. Gandek. "Improving Ckd-Specific Patient-Reported Measures of Health-Related Quality of Life." Journal of the American Society of Nephrology 30, no. 4 (April 2019): 664-77. http://dx.doi.org/http://dx.doi.org/10.1681/ASN.2018080814.
Wolfgram, D. F., K. Garcia, G. Evans, S. Zamanian, R. Tang, T. Wiegmann, R. Sharma, R. Campbell, and J. Whittle. "Association of Albuminuria and Estimated Glomerular Filtration Rate with Functional Performance Measures in Older Adults with Chronic Kidney Disease." Am J Nephrol 45, no. 2 (2017): 172-79. http://dx.doi.org/10.1159/000455388.
Wong, C. K. H., J. Y. Chen, S. K. S. Fung, W. K. Lo, S. L. Lui, T. M. Chan, Y. L. Cheng, I. Kong, E. Y. F. Wan, and C. L. K. Lam. "Health-Related Quality of Life and Health Utility of Chinese Patients Undergoing Nocturnal Home Haemodialysis in Comparison with Other Modes of Dialysis." Nephrology 24, no. 6 (June 2019): 630-37. http://dx.doi.org/http://dx.doi.org/10.1111/nep.13429.
Wong, M. G., T. Ninomiya, T. Liyanage, L. Sukkar, Y. Hirakawa, Y. Wang, M. L. R. Wyld, R. L. Morton, S. Chadban, K. Howard, and M. J. Jardine. "Physical Component Quality of Life Reflects the Impact of Time and Moderate Chronic Kidney Disease, Unlike Sf-6d Utility and Mental Component Sf-36 Quality of Life: An Ausdiab Analysis." Nephrology 24, no. 6 (June 2019): 605-14. http://dx.doi.org/http://d…
Zimbudzi, E., C. Lo, S. Ranasinha, M. Gallagher, G. Fulcher, P. G. Kerr, G. Russell, H. Teede, T. Usherwood, R. Walker, and S. Zoungas. "Predictors of Health-Related Quality of Life in Patients with Co-Morbid Diabetes and Chronic Kidney Disease." PLoS One 11, no. 12 (2016): e0168491. http://dx.doi.org/10.1371/journal.pone.0168491.
